# Supplementary material for: The Cysteine-Rich Peptide Snakin-2 Negatively Regulates Tubers Sprouting through Modulating Lignin Biosynthesis and H2O2 Accumulation in Potato
Source: Int J Mol Sci. 2021 Feb 25;22(5):2287. doi: 10.3390/ijms22052287 (PMC7956376; doi:10.3390/ijms22052287)
Supplement: Supplementary file 1 [file ijms-22-02287-s001.zip]

Archive with 5 entries (4 files):
- ijms-1091865-supplementary/
- ijms-1091865-supplementary/ijms-1091865-revision.docx
- ijms-1091865-supplementary/ijms-1091865-revision.pdf
- ijms-1091865-supplementary/Supplementary Figures.doc
- ijms-1091865-supplementary/Supplementary Table S1-S5.xlsx
