# Supplementary material for: The Cysteine-Rich Peptide Snakin-2 Negatively Regulates Tubers Sprouting through Modulating Lignin Biosynthesis and H2O2 Accumulation in Potato
Source: Int J Mol Sci. 2021 Feb 25;22(5):2287. doi: 10.3390/ijms22052287 (PMC7956376; doi:10.3390/ijms22052287)
Supplement: Supplementary file 1 [file ijms-22-02287-s001.zip › ijms-1091865-supplementary/Supplementary Table S1-S5.xlsx]

## Sheet: S1
Supplementary Table S1. Primers sequences used in this study.
Gene	Gene ID	Purpose	Forward/Reverse
SN2	102582131	Cloning of RNAi	CCCGGGATGGCCATTTCGAAAGCTCT
			GGATCCTTAAGGGCATTTACGTTTGT
SN2	102582131	Cloning of OE	GGATCCATGGCCATTTCGAAAGCTCT
			GGATCCATGGCCATTTCGAAAGCTCT
SN2	102582131	qPCR	CTCCTTCTCGAGCAAGTCCA
			ACAACAAGTTCCACATGCCC
SN2	102582131	Yeast two-hybrid	tcagaggaggacctgcatatgATGGCCATTTCGAAAGCTCTC
			tcgacggatccccgggaattcTTAAGGGCATTTACGTTTGTTGC
Prx2	102582282	Yeast two-hybrid	gtaccagattacgctcatatgATGGCTTTAGGTGCAACTCATTT
			atgcccacccgggtggaattcTCACATGTCCGCGATAGAATTACC
Prx9	102600998	Yeast two-hybrid	gtaccagattacgctcatatgATGGCTTCTTCAAAAAATAATACTATGG
			atgcccacccgggtggaattcTTAATTTCTTCTACGGCAGTTCTTCC
Prx10	102585990	Yeast two-hybrid	gtaccagattacgctcatatgATGGCTTCAACTACCCTTTATACTTTG
			atgcccacccgggtggaattcCTATATTTCTGACCAAGTTCCTTGTTTC
EF1α	102600998	qPCR	CTTGTACACCACGCTAAGGAG
			GTCAATGCAAACCATTCCTTG
POD	102585990	qPCR	CAACCAGTGGACCAAGTGAG
			GGTGGAAGATTGGCTAGGGT
CAD	102585033	qPCR	GATGCTGTTGTTGAGGGGTG
			CATCAACCACCACTTCAGGG
COMT	102590869	qPCR	CCCTGCACTTCCTGTTCTTG
			ACTACCGATCCGTTCCATAG
CCR	102577453	qPCR	GTTGTGGACGAGACTTGCTG
			GGTGGTTGAAGCAGTGGTCC

## Sheet: S2
Supplementary Table S2. Content of lignin metabolites in tuber periderm of SN2 transgenic plants
Name_des	Formula	Molecular Weight	RT [min]	Class(English)	all_RNAi_SN2_7_1	all_RNAi_SN2_7_2	all_RNAi_SN2_7_3	all_C10	all_C10_2	all_C10_3	all_OE_SN2_27	all_OE_SN2_27_2	all_OE_SN2_27_3
(Rs)-Mevalonic Acid	C6H12O4	148.157	0.75	Organic Acid And Its Derivatives	181800	170890	192710	263700	280535	246865	251900	236783	267017
1,6-Anhydro-β-D-Glucopyranose	C6H10O5	162.141	0.73	Carbohydrates	134400	141120	127680	69280	65981	72579	144900	152145	137655
1,5-Anhydro-D-glucitol	C6H12O5	164.069	0.73	Alcohols and polyols	57650	60533	54768	54000	51429	56571	39370	41339	37402
L(-)-Malic acid	C4H6O5	134.022	0.63	Organic Acid And Its Derivatives	22040000	20142000	23938000	29980000	32805044	27154956	19310000	17647097	20972903
Citric acid	C6H8O7	192.027	0.6	Organic Acid And Its Derivatives	268500000	251925000	285075000	277600000	295864245	259335755	283200000	265717542	300682458
Raffinose	C18H32O16	504.169	0.9	Carbohydrates	557600	565480	549720	129200	127400	131000	269600	273410	265790
Lactobionic acid	C12H22O12	358.296	0.59	Carbohydrates	7672	7456	7888	26100	26858	25342	14900	14480	15320
L(+)-Arginine	C6H14N4O2	174.201	0.75	TCM	2974	3123	2825	7657	7292	8022	3499	3674	3324
Kinsenoside	C10H16O8	264.229	0.89	TCM	67900	65295	70505	32097	33378	30816	29840	28695	30985
Vanillic acid	C8H8O4	168.147	4.18	Organic Acid And Its Derivatives	2193	2003	2383	595	652	538	1516	1384	1648
Vanillin	C8H8O3	152.147	4.03	Phenols	861	1291	1076	580	667	493	831	756	906
Rhamnetin (7-O-methxyl quercetin)	C16H12O7	316.058	1.6	Flavonol	43500	42675	44325	27970	28511	27429	10210	10016	10404
Homoeriodictyol	C16H14O6	302.279	17.3	Flavanone	5460000	5733000	5187000	6781000	6458095	7103905	6962000	7310100	6613900
L-(-)-Tyrosine	C9H11NO3	181.074	1.3	Amino Acid And Its Derivatives	1193000	1152650	1233350	1515000	1568035	1461965	1578000	1524628	1631372
Inositol	C6H12O6	180.063	0.72	Carbohydrates	825500	866775	784225	953600	908190	999010	660300	693315	627285
Indole-5-carboxylic acid	C9H7NO2	161.048	0.9	Indole And Its Derivatives	6877	7221	6533	16630	15838	17422	11650	12233	11068
D-(+)-Malic acid	C4H6O5	134.087	0.61	Tca Cycle	12800000	13440000	12160000	16630000	15838095	17421905	11350000	11917500	10782500
D-(+)-Glucose	C6H12O6	180.156	0.79	Carbohydrates	1189000	1248450	1129550	470100	447714	492486	928300	974715	881885
D-(+)-Galacturonic acid	C6H10O7	194.139	0.71	Carbohydrates	127500	133875	121125	362400	345143	379657	204200	214410	193990
D-(+)-Cellotriose	C18H32O16	504.437	0.91	Carbohydrates	175600	184380	166820	25860	24629	27091	66240	69552	62928
Curcumin	C21H20O6	368.38	4.53	Phenylpropanoids and polyketides	90170	94679	85662	53427	50883	55971	49717	52203	47231
Kynurenic acid	C10H7NO3	189.043	4.52	Organic Acid And Its Derivatives	33560	35238	31882	50350	47952	52748	54630	57362	51899
G6P	C6H13O9P	260.136	0.63	Organic Acid And Its Derivatives	3159000	3316950	3001050	2934000	2794286	3073714	3678000	3861900	3494100
s7p	C7H13BaO10P	425.473	0.63	Carbohydrates	105200	110460	99940	26620	25352	27888	39413	41384	37442
2-Aminoethanesulfonic acid	C2H7NO3S	125.015	0.64	Organic Acid And Its Derivatives	180900	189945	171855	262700	250190	275210	127900	134295	121505
D-2-Hydroxypentanedioic acid	C5H6Na2O5	192.078	0.51	Amino Acid And Its Derivatives	5401000	5671050	5130950	5580000	5314286	5845714	5748000	6035400	5460600
D-Asparagine	C4H8N2O3	132.118	0.72	Carboxylic acids and derivatives	10657	10190	11124	5907	6178	5636	7275	6956	7594
2-Methylglutaric Acid	C6H10O4	146.141	0.64	Organic Acid And Its Derivatives	297900	292795	303005	369300	375739	362861	335000	329259	340741
2-Isopropylmalate	C7H12O5	176.167	0.66	Organic Acid And Its Derivatives	35740	34527	36953	29290	30319	28261	32050	30962	33138
Methylmalonic Acid	C4H6O4	118.088	0.56	Organic Acid And Its Derivatives	494700	519435	469965	390700	372095	409305	391300	410865	371735
Methylophiopogonanone A	C19H18O6	342.343	0.76	Flavonoids	45460	47033	43887	21850	21119	22581	31340	32424	30256
Uridine 5'-monophosphate	C9H13N2O9P	324.036	0.8	Nucleotide and its derivates	9906	9501	10311	10160	10593	9727	20860	20008	21712
Nicotinamide-N-oxide	C6H6N2O2	138.043	0.7	Vitamins	413200	423860	402540	696900	679373	714427	575600	590450	560750
D-Fructose-1,6-biphosphate	C6H14O12P2	339.996	0.6	Carbohydrates	51370	53939	48802	66490	63324	69656	25280	26544	24016
Poricoic Acid B	C30H44O5	484.667	17.57	TCM	57980	60879	55081	47480	45219	49741	43930	46127	41734
Pyrroloquinoline quinone	C14H6N2O8	330.012	23.5	Alkaloids	4934000	4801700	5066300	3735000	3837909	3632091	3845000	3741900	3948100
D-Xylonic acid	C5H10O6	166.048	0.69	Organic Acid And Its Derivatives	336600	353430	319770	268000	255238	280762	223800	234990	212610
Morin	C15H10O7	302.043	17.4	Flavonol	3121000	3377050	2864950	4907000	4534948	5279052	4121000	4459091	3782909
L-(+)-Tartaric acid	C4H6O6	150.016	0.64	Organic Acid And Its Derivatives	69880	71374	68386	80780	79089	82471	61760	63080	60440
DL-Arabinose	C5H10O5	150.053	0.71	Carbohydrates	1358000	1325900	1390100	1607000	1645905	1568095	1113000	1086691	1139309
D(+)-Glucose	C6H12O6	180.063	0.73	Carbohydrates	283600	291780	275420	344200	334550	353850	335500	345177	325823
Suberic acid	C8H14O4	174.089	0.63	Organic Acid And Its Derivatives	439500	451475	427525	375100	365151	385049	424600	436169	413031
Chlorogenic acid methyl ester	C17H20O9	368.111	5.2	Quinate and its derivatives	11480	12054	10906	191100	182000	200200	22630	23762	21499
L-Saccharopine	C11H20N2O6	276.132	0.72	Amino Acid And Its Derivatives	72040	65642	78438	129500	142122	116878	96580	88003	105157
Isocitrate	C6H8O7	192.124	0.48	Organic Acid And Its Derivatives	85270000	89533500	81006500	86270000	82161905	90378095	90190000	94699500	85680500
Fumaric Acid	C4H4O4	116.072	0.56	Tca Cycle	859560	716300	573040	951600	1094340	808860	629100	585046	673154
Benzoic acid	C7H6O2	122.121	23.09	Benzoic Acid And Its Derivatives	279600	233000	186400	212100	243915	180285	269300	250432	288168
Benzoylformic Acid	C8H6O3	150.131	1.07	Benzoic Acid And Its Derivatives	23412	19510	15608	14510	16687	12334	12811	11897	13725
Betulinic acid	C30H48O3	456.7	18.17	Lipids and lipid-like molecules	35890	37685	34096	35140	33467	36813	26620	27951	25289
Chrysoeriol O-acetylhexoside		504.1	0.9	Flavone	12820	13461	12179	8899	8475	9323	6714	7050	6378
Gallic acid O-Hexoside		332	19.4	Benzoic Acid And Its Derivatives	622500000	653625000	591375000	442100000	421047619	463152381	441900000	463995000	419805000
Biopterin	C9H11N5O3	237.215	1.5	Organoheterocyclic compounds	58770	61709	55832	57300	54571	60029	31700	33285	30115
Sebacic acid	C10H18O4	202.247	0.63	Fatty acid	48910	51356	46465	35870	34162	37578	43910	46106	41715
L-Arabitol	C5H12O5	152.146	0.71	Sugar Alcohols	13900	14595	13205	10035	9557	10513	11033	11585	10481
D-Malic Acid	C4H6O5	134.087	0.56	Tca Cycle	18650000	19582500	17717500	24150000	23000000	25300000	15860000	16653000	15067000
D-Mannose-6-phosphate	C6H13O9P	260.136	0.53	Carbohydrates	236500	248325	224675	305400	290857	319943	325700	341985	309415
D-Tagatose	C6H12O6	180.156	0.62	Carbohydrates	229100	240555	217645	175900	167524	184276	136500	143325	129675
Dulcitol	C6H14O6	182.172	0.69	Carbohydrates	147900	155295	140505	138300	131714	144886	138100	145005	131195
D-Sedoheptuiose 7-Phosphate	C7H13BaO10P	425.473	0.52	Carbohydrates	376000	394800	357200	347300	330762	363838	164200	172410	155990
D-Xylose	C5H10O5	150.13	0.72	Carbohydrates	563200	591360	535040	577700	550190	605210	461400	484470	438330
D-Xylulose	C5H10O5	150.13	0.72	Carbohydrates	81990	86090	77891	39160	37295	41025	52510	55136	49885
N-Acetylaspartate	C6H9NO5	175.139	0.59	Amino Acid And Its Derivatives	30040	31542	28538	26390	25133	27647	17290	18155	16426
N,N-Dimethylglycine	C4H9NO2	103.12	0.64	Amino Acid And Its Derivatives	2563000	2691150	2434850	2513000	2393333	2632667	2342000	2459100	2224900
γ,γ-Dimethylallyl pyrophosphate	C5H12O7P2	246.092	0.71	Others	304100	319305	288895	171800	163619	179981	197300	207165	187435
Adipic acid	C6H10O4	146.058	0.7	Organic Acid And Its Derivatives	282100	296205	267995	374300	356476	392124	386700	406035	367365
2–furanoic acid	C5H4O3	112.016	0.6	Organic Acid And Its Derivatives	6960000	7308000	6612000	6997000	6663810	7330190	7447000	7819350	7074650
A-Ketoglutaric Acid	C5H6O5	146.098	0.67	Tca Cycle	87240	91602	82878	95500	90952	100048	80090	84095	76086
Allantoin	C4H6N4O3	158.115	0.67	others	223300	234465	212135	382100	363905	400295	215000	225750	204250
Lactic acid	C3H6O3	90.078	0.72	Organic Acid And Its Derivatives	106000	111300	100700	148700	141619	155781	96370	101189	91552
Oxaloacetate	C4H4O5	132.072	0.63	Organic Acid And Its Derivatives	289900	304395	275405	425000	404762	445238	339500	356475	322525
Fructose	C6H12O6	180.063	0.74	Carbohydrates	526600	552930	500270	146900	139905	153895	147600	154980	140220
glucose-1-phosphate	C6H13O9P	260.136	0.65	Carbohydrates	578000	606900	549100	230800	219810	241790	1196000	1255800	1136200
Tricetin	C15H10O7	302.043	17.33	Flavone	5865000	6158250	5571750	6500000	6190476	6809524	3521000	3697050	3344950
13-HOTrE(r)	C18H30O3	294	12.7	Fatty acid	59290	62255	56326	55080	52457	57703	48920	51366	46474
Citramalate	C5H8O5	148	0.6	Organic Acid And Its Derivatives	159800	167790	151810	272400	259429	285371	249200	261660	236740
9-KODE	C18H30O3	294.2	3.2	Fatty acid	20818	21859	19777	9875	9405	10345	12975	13624	12326
9-HpOTrE	C18H30O4	310.1	15.8	Fatty acid	62790	65930	59651	52570	50067	55073	55240	58002	52478
Cyclic AMP	C10H12N5O6P	329.1	3.6	Nucleotide and its derivates	548300	575715	520885	339800	323619	355981	1815000	1905750	1724250
2-Deoxyribose 5'-phosphate	C5H11O7P	214.1	0.65	Carbohydrates	49470	50944	47997	50940	49467	52413	49110	50573	47647
5-hydroxyhexanoic acid	C6H12O3	132.079	0.74	Organic Acid And Its Derivatives	28900	33345	24455	37140	32189	42091	17240	19892	14588
D-Glutamic Acid	C5H9NO4	147.129	0.73	Amino Acid And Its Derivatives	159100	117055	201145	245200	333273	157127	169700	124854	214546
D-Glucuronic acid	C6H10O7	194.139	0.54	Carbohydrates	1191000	1050550	1331450	1228000	1392174	1063826	546700	482230	611170
P-Coumaryl Alcohol	C9H10O2	150.174	1.72	Phenylpropanoids	2998	2498	1998	2667	3067	2267	4450	4122	4779
Aminomalonic acid	C3H5NO4	119.022	0.73	Organic Acid And Its Derivatives	534700	561435	507965	627500	597619	657381	509500	534975	484025
Phytanic acid	C20H40O2	312.303	16.6	Fatty acid	130900000	137445000	124355000	139300000	132666667	145933333	135000000	141750000	128250000
D-Glucose 6-phosphate	C6H13O9P	260.03	0.63	Carbohydrates	2444000	2566200	2321800	2855000	2719048	2990952	3195000	3354750	3035250
D-(+)-Sucrose	C12H22O11	342.116	0.87	Carbohydrates	81050000	80102500	81997500	42570000	43073543	42066457	78440000	77523012	79356988
Phosphopyruvic acid	C3H5O6P	168.042	0.61	Organic Acid And Its Derivatives	382800	319000	255200	426200	490130	362270	331900	308650	355150
1-O-beta-D-Glucopyranosyl sinapate	C17H22O10	386.1	7.87	Hydroxycinnamoyl derivatives	22780	21919	23641	15450	16057	14843	22150	21313	22987
Parishin E	C19H24O13	460.386	16.55	Phenols	32670	31304	34037	27220	28408	26032	25260	24203	26317
O-Phosphorylethanolamine	C2H8NO4P	141.063	0.65	Phospholipid	373700	342385	405015	424500	463325	385675	376700	345134	408266
D-Fructose 6-phosphate	C6H13O9P	260.03	0.64	Carbohydrates	1238000	1199900	1276100	1527000	1575486	1478514	1445000	1400529	1489471
Methyl indole-3-acetate	C11H11NO2	189.079	0.7	Phytohormones	32970	31619	34322	11900	12409	11391	32200	30880	33520
Cis-Aconitic Acid	C6H6O6	174.108	0.6	Tca Cycle	486500	510825	462175	410800	391238	430362	428300	449715	406885
6-Phosphogluconic acid	C6H13O10P	276.135	0.67	Organic oxygen compounds	7194	7554	6834	5126	4882	5370	4385	4604	4166
9,10-EODE	C18H32O3	296	0.7	Fatty acid	657600	670480	644720	914400	896834	931966	826600	842790	810410
L-(+)-Arginine	C6H14N4O2	174.112	0.79	Amino Acid And Its Derivatives	12540000	11167000	13913000	17590000	19752718	15427282	14650000	13045977	16254023
N-Acetyl-L-glutamic acid	C7H11NO5	189.064	0.67	Amino Acid And Its Derivatives	40760	41798	39722	38550	37593	39507	37010	37953	36067
Citraconic Acid	C5H6O4	130.099	0.57	Organic Acid And Its Derivatives	2296000	2310800	2281200	2269000	2254468	2283532	2356000	2371187	2340813
Hydrocinnamic Acid	C9H10O2	150.174	0.63	Organic Acid And Its Derivatives	9035	7529	6023	11900	13685	10115	14700	13654	15746
Hydroxycitric acid	C6H8O8	208.123	0.63	Organic Acid And Its Derivatives	8101	8206	7996	5393	5324	5462	6351	6433	6269
Homogentisic Acid	C8H8O4	168.147	0.84	Organic Acid And Its Derivatives	23870	25064	22677	13800	13143	14457	21600	22680	20520
Salicylic acid	C7H6O3	138.121	0.67	Phytohormones	146520	122100	97680	69000	79350	58650	85390	79396	91384
Dihydroquercetin (Taxifolin)	C15H12O7	304.058	0.66	Flavonol	150100	147605	152595	130742	132952	128532	110757	108916	112598
Dihydroxyacetone phosphate	C3H7O6P	170.058	0.56	Organic Acid And Its Derivatives	17170	18029	16312	4820	4590	5050	10540	11067	10013
Glutathione reduced form	C10H17N3O6S	307.084	0.8	Amino Acid And Its Derivatives	25020	25271	24769	37580	37207	37953	11240	11353	11127
2-Hydroxyisocaproic Acid	C6H12O3	132.158	0.7	Organic Acid And Its Derivatives	6083	6287	5879	17340	16777	17903	9849	10180	9518
2-Hydroxybutanoic Acid	C4H8O3	104.104	0.62	Organic Acid And Its Derivatives	75630	77412	73849	95610	93410	97810	104200	106654	101746
2-Hydroxyadenosine	C10H13N5O5	283.241	2.73	Alkaloids	358100	356005	360195	273500	275109	271891	198400	197239	199561
2-Deoxyribose 1-Phosphate	C5H11O7P	214.11	0.57	Carbohydrates	60660	66693	54627	65690	59748	71632	70300	77292	63308
D-(+)-Glucono-1,5-lactone	C6H10O6	178.048	0.8	Carbohydrates	91220	94781	87659	92540	89063	96017	69940	72670	67210
Sinapyl Alcohol	C11H14O4	210.226	7.78	Phenols	1182	1774	1478	857	986	728	840	764	916
Shikimic acid	C7H10O5	174.151	0.57	Organic Acid And Its Derivatives	144320	216480	180400	105500	121325	89675	104100	96796	111404
α-Benzylsuccinic acid	C11H12O4	208.211	0.93	Organic Acid And Its Derivatives	24920	26166	23674	14390	13705	15075	11430	12002	10859
D-Fructose-1,6-bisphosphate	C6H14O12P2	340.116	0.5	Sugar Acids And Its Derivatives	81180	83239	79121	94920	92572	97268	52210	53534	50886
D-erythrose-4-phosphate	C4H9O7P	200.084	0.61	Organic oxygen compounds	96300	111115	81485	106900	92647	121153	76030	87727	64333
deoxyribose-phosphate			0.65	Nucleotide And Its Derivates	34400	34120	34680	31550	31809	31291	25585	25377	25793
D-sedoheptulose-1-7-phosphate			0.62	Carbohydrates	594500	614225	574775	315200	305078	325322	498100	514627	481573
D-Glucose	C6H12O6	180.156	0.74	Carbohydrates	324700	340935	308465	74460	70914	78006	126300	132615	119985
Α-Hydroxyisobutyric Acid	C4H8O3	104.104	0.74	Organic Acid And Its Derivatives	109600	115080	104120	104800	99810	109790	110000	115500	104500
Ribulose-5-phosphate	C5H11O8P	230.02	0.6	Carbohydrates	89370	91839	86902	126800	123392	130208	95760	98405	93115
Methylglutaric acid	C6H10O4	146.06	0.75	Organic Acid And Its Derivatives	5572	5851	5293	7663	7298	8028	12310	12926	11695
Caffeic acid O-glucoside	C15H18O9	342	1.4	Hydroxycinnamoyl derivatives	404300	434515	374085	321400	299051	343749	59870	64344	55396
β-Pseudouridine	C9H12N2O6	244.07	0.9	Nucleotide and its derivates	219500	230475	208525	230600	219619	241581	155300	163065	147535
Galactinol	C12H22O11	342.116	0.87	Carbohydrates	140100000	147105000	133095000	79450000	75666667	83233333	134200000	140910000	127490000
3-Methyl-2-Oxobutanoic Acid	C5H8O3	116.115	0.69	Organic Acid And Its Derivatives	23800	24990	22610	15800	15048	16552	12270	12884	11657
3-Hydroxynaphthalene-2,7-Disulphonic acid	C10H8O7S2	304.296	0.77	Organic Acid And Its Derivatives	359500	357475	361525	77280	77718	76842	127200	126484	127916
3-Indoleacrylic acid	C11H9NO2	187.195	4.54	Indole And Its Derivatives	11430	12002	10859	9611	9153	10069	8524	8950	8098
4-Hydroxy-2-Oxoglutaric Acid	C5H6O6	162.098	0.68	Organic Acid And Its Derivatives	13200000	12860000	13540000	11600000	11906687	11293313	11920000	11612970	12227030
4-Hydroxy-3-methoxycinnamic acid	C10H10O4	194.184	1.07	Polyphenol	1383200	2074800	1729000	966200	1111130	821270	451800	420157	483443
Dl-Glyceraldehyde3-phosphate	C3H7O6P	169.998	0.62	Others	12860	13503	12217	18930	18029	19831	12780	13419	12141
Coniferin	C16H22O8	342.132	0.87	Phenols	106640000	159960000	133300000	74820000	86043000	63597000	129000000	119969983	138030017
Afzelechin (3,5,7,4'-Tetrahydroxyflavan)	C15H14O5	274.084	0.7	Flavanone	75600	79880	71320	55020	52072	57968	47410	50094	44726
Pyruvic Acid	C3H4O3	88.062	0.59	Tca Cycle	8192000	12288000	10240000	9774000	11240100	8307900	10070000	9365083	10774917
Glutaric Acid	C5H8O4	132.115	0.58	Organic Acid And Its Derivatives	24700	25935	23465	26380	25124	27636	7585	7964	7206
Malonicacid	C3H4O4	104.062	0.57	Organic Acid And Its Derivatives	32280	33894	30666	25920	24686	27154	21540	22617	20463
trans-P-Coumaric acid	C9H8O3	164.158	1.71	Phenylpropanoids and polyketides	9774	14660	12217	8765	10080	7450	7224	6701	7747
Trehalose	C12H22O11	342.297	0.74	Carbohydrates	91510000	96085500	86934500	54340000	51752381	56927619	87550000	91927500	83172500
Trehalose 6-phosphate	C12H23O14P	422.276	0.51	Carbohydrates	109600	105080	114120	44890	46821	42959	69890	67008	72772
2,3-Dihydroxybenzoic acid	C7H6O4	154.027	0.73	Organic Acid And Its Derivatives	59640	62622	56658	27260	25962	28558	29130	30587	27674
Vitamin D3	C27H44O	384.339	0.75	Vitamins	81300	83365	79235	42050	41008	43092	40660	41693	39627
Oxoadipic acid	C6H8O5	160.037	0.78	Organic Acid And Its Derivatives	33390	32060	34721	30840	32120	29560	23100	22180	24020
Syringic acid O-glucoside		360.1	1.1	Benzoic Acid And Its Derivatives	534400	561120	507680	576900	549429	604371	724900	761145	688655
Glucarate O-Phosphoric acid	C6H11PO11	290.1	0.63	Carbohydrates	122400	118520	126280	301000	310854	291146	122000	118133	125867
Di-O-methylquercetin	C17H14O7	330.1	11.8	Flavonol	107500	112875	102125	27380	26076	28684	61240	64302	58178
Coniferyl Alcohol	C10H12O3	180.2	7.43	Phenols	361	541	451	330	380	281	164	136	192
Creatine	C4H9N3O2	131.133	0.7	Amino Acid And Its Derivatives	16830	17672	15989	40370	38448	42292	41230	43292	39169
Malate	C4H6O5	134.087	0.63	Tca Cycle	55070000	53823500	56316500	74300000	76020716	72579284	49620000	48496860	50743140
Guanidinoethyl Sulfonate	C3H9N3O3S	167.187	0.72	Organic Acid And Its Derivatives	33450	35123	31778	52310	49819	54801	5449	5721	5177
3-Hydroxybutyrate	C4H8O3	104.104	0.56	Organic Acid And Its Derivatives	54570	57299	51842	39160	37295	41025	53010	55661	50360
3-Dehydroshikimic acid	C7H8O5	172.14	0.57	Organic Acid And Its Derivatives	134400	201600	168000	100700	115805	85595	80580	74922	86238
3-Hydroxy-4-methyl-3-carboxypentanoate			0.7	Others	27790	29180	26401	31900	30381	33419	36400	38220	34580
3,4-Dihydroxybenzoic acid	C7H6O4	154.12	0.73	Organic Acid And Its Derivatives	27720	41580	34650	16260	18699	13821	13050	12120	13981
β-D-Lactose	C12H22O11	342.297	0.74	Carbohydrates	19320000	20186000	18454000	10770000	10307956	11232044	17590000	18378454	16801546
DL-homocysteine	C4H9NO2S	134.9	0.7	Amino Acid And Its Derivatives	268700	282135	255265	155000	147619	162381	78500	82425	74575
Pyridoxal 5'-Phosphate	C8H10NO6P	247.142	0.76	Vitamins	23060	21213	24907	17960	19524	16396	7552	6947	8157
14-Methylhexadecanoic Acid	C17H34O2	270.451	18.55	Lipids and lipid-like molecules	122503	118628	126378	70560	72865	68255	49960	48380	51540
Sulfosalicylic acid	C7H6O6S	218.184	0.66	Benzene and substituted derivatives	47990	50390	45591	46020	43829	48211	35750	37538	33963
Sucralose	C12H19Cl3O8	397.634	0.63	Organic oxygen compounds	155300	163065	147535	97480	92838	102122	80570	84599	76542
Argininosuccinate	C10H18N4O6	290.273	0.57	Organic Acid And Its Derivatives	406600	416930	396270	202400	197385	207415	104000	106642	101358
Allysine(6-Oxo DL-Norleucine)	C6H11NO3	145.074	0.7	Amino Acid And Its Derivatives	21340	22407	20273	17110	16295	17925	21970	23069	20872
Tricin O-saccharic acid		522.1	8.77	Flavone	44720	43956	45484	7911	8049	7773	6442	6332	6552
Eudesmoyl quinic acid	C17H22O10	386.1	3.04	Quinate and its derivatives	16900	17745	16055	5190	4943	5437	9193	9653	8733
D-3-Phosphoglyceric acid	C3H5H2O7P	230.021	0.73	Lipids and lipid-like molecules	2191000	2200550	2181450	1832000	1824049	1839951	1522000	1528634	1515366
Vanillactic acid	C10H12O5	212.199	7.91	Others	2038	2440	1636	2707	2261	3153	2509	3004	2014
1-Methylhistidine	C7H11N3O2	169.181	1.1	Amino Acid And Its Derivatives	97190	95050	99331	77730	79480	75980	82090	80282	83898
2,6-Diaminooimelic Acid	C7H14N2O4	190.197	0.7	Organic Acid And Its Derivatives	145600	152880	138320	132200	125905	138495	104300	109515	99085
2,6-Dihydroxypurine	C5H4N4O2	152.111	0.79	Nucleotide And Its Derivates	33690	35375	32006	25050	23857	26243	17360	18228	16492
Allopurinol	C5H4N4O	136.111	0.7	Nucleotide And Its Derivates	369900	388395	351405	221600	211048	232152	372600	391230	353970
Ambroxane	C16H28O	236.393	12.64	TCM	9908	10403	9413	6967	6635	7299	7382	7751	7013
Alantolactone	C15H20O2	232.318	13.08	TCM	50460	50983	49937	47260	46775	47745	54320	54883	53757
trans-3-Indoleacrylic acid	C11H9NO2	187.195	2.58	Organic Acid And Its Derivatives	3775000	3963750	3586250	4340000	4133333	4546667	3681000	3865050	3496950
trans-Zeatin-riboside	C15H21N5O5	351.358	0.65	Phytohormones	22120	23226	21014	12250	11667	12833	35640	37422	33858
N', N''-Dicaffeoylspermidine			24.25	Polyamine	23480	24654	22306	11740	11181	12299	15060	15813	14307
N', N''-Dicaffeoylputrescine			8.12	Polyamine	91950	96548	87353	114500	109048	119952	99710	104696	94725
N', N''-DiFeruloylspermidine	C27H35N3O6	497.58	15.75	Phenolamine	87270	91634	82907	99730	94981	104479	102300	107415	97185
N', N''-DiFeruloylagamtine-N-arabinoside			17.37	Phenolamine	181500	190575	172425	160400	152762	168038	173900	182595	165205
N,N-Dimethylformamide	C3H7NO	73.093	0.99	Organic Acid And Its Derivatives	2230000	2341500	2118500	3276000	3120000	3432000	2337000	2453850	2220150
Shionone	C30H50O	426.717	27.87	Ketones	6456	6779	6133	6789	6466	7112	6708	7043	6373
p-Anisaldehyde	C8H8O2	136.148	6.16	Pyridine And Its Derivatives	13950	14648	13253	10620	10114	11126	26190	27500	24881
Panaxydol	C17H24O2	260.371	17.44	Lipids and lipid-like molecules	54400	57120	51680	20600	19619	21581	58490	61415	55566
L-Leucine	C6H13NO2	131.173	1.23	Amino Acid And Its Derivatives	108100000	113505000	102695000	121400000	115619048	127180952	80850000	84892500	76807500
L-Isoleucine	C6H13NO2	131.173	1.23	Amino Acid And Its Derivatives	62860000	66003000	59717000	68500000	65238095	71761905	44700000	46935000	42465000
Jasmonic acid	C12H18O3	210.27	8.27	Phytohormones	1887	1981	1793	1987	1892	2082	6959	7307	6611
Denin	C33H56O14	676.79	13.46	Flavonoids	3804	3994	3614	2876	2739	3013	3725	3911	3539
Tetraethylammonium fluoride dihydrate	C8H20FN	149.25	9.73	Pyrimidines	7607	7987	7227	7385	7033	7737	4919	5165	4673
Phenylacetyl-L-Glutamine	C13H16N2O4	264.277	1.03	Amino Acid And Its Derivatives	15730	16517	14944	11091	10563	11619	13974	14673	13275
Caffeic Acid	C9H8O4	180.157	3.08	Organic Acid And Its Derivatives	274560	228800	183040	117400	135010	99790	124000	115303	132697
Biotin	C10H16N2O3S	244.311	9.67	Vitamins	492000	516600	467400	510000	485714	534286	529000	555450	502550
N1-Acetylspermine	C12H28N4O	244.377	1.13	Organic Acid And Its Derivatives	100800	105840	95760	83040	79086	86994	56780	59619	53941
N6-Acetyl-L-Lysine	C8H16N2O3	188.224	0.76	Amino Acid And Its Derivatives	6188000	6497400	5878600	5088000	4845714	5330286	4514000	4739700	4288300
N2-Methylguanosine	C11H15N5O5	297.267	1.07	Nucleic acid derivative	158700	166635	150765	231400	220381	242419	147700	155085	140315
3-Methylcrotonyl Glycine	C7H11NO3	157.167	0.61	Organic Acid And Its Derivatives	60950	63998	57903	65160	62057	68263	46600	48930	44270
6-Hydroxynicotinic Acid	C6H5NO3	139.109	1	Pyridine And Its Derivatives	91580	96159	87001	58740	55943	61537	43540	45717	41363
8-Hydroxy-2-Deoxyguanosine	C10H13N5O5	283.241	17.78	Nucleotide And Its Derivates	49440	51912	46968	53396	50853	55939	51360	53928	48792
Phenethylamine	C8H11N	121.18	2.66	Polyamine	9202	7668	6134	6029	6933	5125	3712	3435	3989
Methyleugenol	C11H14O2	178.228	11.27	Phenylpropanoids	5401	4501	3601	3057	3516	2598	2229	2056	2402
Protocatechuic Acid	C7H6O4	154.12	0.59	Phenols And Its Derivatives	607320	506100	404880	526700	605705	447695	529800	492697	566903
Polygodial	C15H22O2	234.334	5.44	Terpene	9198	9658	8738	7681	7315	8047	11460	12033	10887
Polypodine B	C27H44O8	496.633	0.83	Terpene	231500	243075	219925	123700	117810	129590	174100	182805	165395
Β-Nicotinamide Mononucleotide	C11H15N2O8P	334.219	0.72	Nucleotide And Its Derivates	310200	325710	294690	199600	190095	209105	178700	187635	169765
β-Nicotyrine	C10H10N2	158.2	2.84	Alkaloids	552700	580335	525065	624600	594857	654343	556200	584010	528390
1-Methyladenine	C6H7N5	149.153	0.82	Nucleotide And Its Derivates	368000	386400	349600	204500	194762	214238	123400	129570	117230
1-Amino-1-cyclopentanecarboxylic acid	C6H11NO2	129.157	0.84	Amino Acid And Its Derivatives	321700	337785	305615	353300	336476	370124	331600	348180	315020
Sedoheptulose Anhydride	C7H12O6	192.167	0.61	Carbohydrates	98830	103772	93889	61320	58400	64240	58360	61278	55442
Hypoxanthine	C5H4N4O	136.111	7.63	Nucleotide And Its Derivates	49770	52259	47282	40470	38543	42397	34410	36131	32690
Spermidine	C7H19N3	145.246	0.5	Polyamine	2060400	1717000	1373600	2531000	2910650	2151350	2173000	2020873	2325127
Stachydrine	C7H13NO3	159.183	0.78	Alkaloids	142700	149835	135565	184100	175333	192867	104300	109515	99085
(-)-Norepinephrine N-hexoside	C14H21NO8	331.32	0.77	Others	2129000	2035450	2222550	1810000	1893188	1726812	2920000	2791693	3048307
(+-)-Baclofen	C10H12ClNO2	213.661	9.53	Others	401200	421260	381140	385600	367238	403962	375300	394065	356535
(-)-trans-Carveol	C10H16O	152.233	1.09	Lipids and lipid-like molecules	14345	15062	13628	6307	6007	6607	12204	12814	11594
L(-)-Carvone	C10H14O	150.218	11.05	TCM	12780	16419	9141	10940	8515	13365	11120	14286	7954
Homoserine	C4H9NO3	119.119	0.76	Amino Acid And Its Derivatives	392100	411705	372495	514300	489810	538790	430600	452130	409070
(-)-N-[3',4'-Dihydroxy-(E)-cinnamoyl]-L-glutamic acid	C14H15N1O7	309.271	19.23	Amino Acid And Its Derivatives	189900	199395	180405	147500	140476	154524	115300	121065	109535
Spermidine derivative	C8H21N3O6	255.27	17.31	Phenolamine	34520	33246	35794	27510	28564	26456	27180	26177	28183
Spermine	C10H26N4	202.34	0.56	Polyamine	158600	166530	150670	77680	73981	81379	175600	184380	166820
Germacrone;(3E,7E)-3,7-dimethyl-10-propan-2-ylidenecyclodeca-3,7-dien-1-one	C15H22O	218.335	14.93	Ketones	2357	2175	2539	2435	2639	2231	5735	5292	6178
Geraniol	C10H18O	154.249	11.59	Lipids and lipid-like molecules	4827	5068	4586	2624	2499	2749	10800	11340	10260
Glu-Glu	C10H14N2O7	276.243	0.82	Amino Acid And Its Derivatives	51010	53561	48460	28090	26752	29428	47490	49865	45116
Methoxy indoleacetic acid	C11H11NO3	205.21	2.55	Phytohormones	259700	279685	239715	299100	277728	320472	274300	295409	253191
methylChrysoeriol 5-O-hexoside	C23H24O11	476.43	8.42	Flavonoids	4306	4521	4091	4683	4460	4906	9847	10339	9355
Histidine	C6H9N3O2	155.155	0.61	Amino Acid And Its Derivatives	568500	596925	540075	756100	720095	792105	598300	628215	568385
L-Homocarnosine	C10H16N4O3	240.259	0.64	Amino Acid And Its Derivatives	1052000	1194600	909400	1245000	1096384	1393616	1340000	1521639	1158361
L-Homocystine	C8H16N2O4S2	268.354	0.9	Amino Acid And Its Derivatives	72460	76083	68837	466300	444095	488505	37520	39396	35644
Histamine	C5H9N3	111.145	0.79	Amino Acid And Its Derivatives	431900	413495	450305	362500	378635	346365	450300	431111	469489
Ferulic acid O-hexoside	C16H20O9	356.32	2.81	Ployphenol	4662	4895	4429	6447	6140	6754	6171	6480	5862
Hordenine	C10H15NO	165.232	1.61	Benzene and substituted derivatives	9182000	9641100	8722900	14120000	13447619	14792381	12550000	13177500	11922500
Phosphocreatine	C4H10N3O5P	211.113	1.08	Amino Acid And Its Derivatives	977200	926060	1028340	921600	972494	870706	975100	924070	1026130
Oleic acid	C18H34O2	282.461	18.28	Lipids and lipid-like molecules	336900	353745	320055	340600	324381	356819	331000	347550	314450
S-(5-Adenosy)-L-Homocysteine	C14H20N6O5S	384.411	0.82	Amino Acid And Its Derivatives	18680	19614	17746	9169	8732	9606	16880	17724	16036
Nα-Acetyl-L-Arginine	C8H16N4O3	216.238	0.81	Amino Acid And Its Derivatives	56980	54829	59131	219700	228319	211081	110800	106617	114983
O-Acetyl-L-serine	C5H9NO4	147.129	0.76	Others	192500000	202125000	182875000	181600000	172952381	190247619	195600000	205380000	185820000
3-dihydrocadambine	C27H34N2O10	546.566	6.1	TCM	5509	5784	5234	6545	6233	6857	5776	6065	5487
3,7-Dimethoxykaempferol-C-glucoside			8.42	Flavonoids	7371	7040	7702	7033	7364	6702	13260	12664	13856
3,5-Dimethoxy-4-Hydroxycinnamic Acid	C11H12O5	224.21	4.51	Organic Acid And Its Derivatives	179880	149900	119920	123900	142485	105315	89410	83134	95686
N-Lauryldiethanolamine	C16H35NO2	273.455	0.6	Others	78130	84037	72224	81860	76106	87614	89760	96546	82974
Nobiletin	C21H22O8	402.395	10.91	Flavonoids	22620	23751	21489	18960	18057	19863	13830	14522	13139
Xanthotoxol	C11H6O4	202.163	12.38	Phenylpropanoids and polyketides	17940	14950	11960	10400	11960	8840	14720	13673	15767
Nicotinic Acid	C6H5NO2	123.109	0.77	Vitamins	7149000	7006450	7291550	6471000	6602656	6339344	6039000	5918583	6159417
Apo-13-zeaxanthinone	C18H26O2	274.4	14.54	Others	41030	43082	38979	71760	68343	75177	65010	68261	61760
ANGELOL-K	C20H24O7	376.405	12.24	TCM	201000	211050	190950	388600	370095	407105	165500	173775	157225
Apigenin C-pentoside	C20H18O9	402.35	6.11	Flavonoids	7458	7831	7085	4177	3978	4376	10020	10521	9519
Topotecan	C23H23N3O5	421.446	12.21	Alkaloids	1859000	1951950	1766050	3584000	3413333	3754667	1609000	1689450	1528550
Tomatidenol	C27H43NO2	413.636	6.75	glycoalkaloid	20100	21105	19095	16310	15533	17087	22970	24119	21822
Nicotinate ribonucleoside	C11H13NO6	255.224	0.76	Organic oxygen compounds	728200	734610	721790	362500	359337	365663	772900	779703	766097
trans-2-Hexenal	C6H10O	98.143	12.33	Others	17140000	14997000	19283000	17560000	20069241	15050759	17600000	15399487	19800513
Muramic acid	C9H17NO7	251.234	15.58	Organic oxygen compounds	4677	4911	4443	6205	5910	6500	6776	7115	6437
β-Gentiobiose	C12H22O11	342.297	0.6	Carbohydrates	200700	190735	210665	88180	92787	83573	121200	115182	127218
Urea	CH4N2O	60.055	0.63	others	111500	117075	105925	145200	138286	152114	103800	108990	98610
Yamogenin	C27H42O3	414.621	13.56	Steroids	11030	10582	11479	8471	8830	8112	7842	7523	8161
Palmitic acid	C16H32O2	256.424	18.32	Lipids and lipid-like molecules	14470	15194	13747	17500	16667	18333	15230	15992	14469
O-Phosphocholine	C5H15ClNO4P	219.604	0.77	Others	23780000	24969000	22591000	24980000	23790476	26169524	22000000	23100000	20900000
LPC(1-acyl 18:3)	C26H48NO7P	517.63	14.95	Fatty acid	8313	8029	8597	6669	6905	6433	9541	9215	9867
LPC(1-acyl 18:2)	C26H50NO7P	519.65	14.52	Fatty acid	5454000	5726700	5181300	5468000	5207619	5728381	6577000	6905850	6248150
γ-Aminobutyric Acid	C4H9NO2	103.12	0.69	Organic Acid And Its Derivatives	546200	573510	518890	1503000	1431429	1574571	628300	659715	596885
δ-Hexanolactone	C6H10O2	114.142	0.71	Lactones	2844000	2986200	2701800	2355000	2242857	2467143	2579000	2707950	2450050
L-Mimosine	C8H10N2O4	198.176	0.71	Lipids and lipid-like molecules	35330	37097	33564	38430	36600	40260	34860	36603	33117
L-Ornithine	C5H13ClN2O2	132.161	0.7	Amino Acid And Its Derivatives	2923000	3069150	2776850	6039000	5751429	6326571	3342000	3509100	3174900
LPC(1-acyl 16:1)	C24H48NO7P	493.61	14.12	Fatty acid	14210	14921	13500	12430	11838	13022	21730	22817	20644
LPC(1-acyl 16:0)	C24H50NO7P	495.63	15.06	Fatty acid	2247000	2359350	2134650	2398000	2283810	2512190	2099000	2203950	1994050
LPC(1-acyl 18:1)	C26H52NO7P	521.67	15.29	Fatty acid	156200	124010	188390	202800	255442	150158	215200	170851	259549
LPC(1-acyl 16:2)	C24H46NO7P	491.6	13.15	Fatty acid	3145	3302	2988	5397	5140	5654	4489	4713	4265
Guanosine	C10H13N5O5	283.241	0.91	Nucleotide and its derivates	125100	131355	118845	109300	104095	114505	69080	72534	65626
Diethanolamine	C4H11NO2	105.136	0.73	Polyamine	258800	271740	245860	471000	448571	493429	344000	361200	326800
Dihydroxy tomatidine-O-rhamnoside derivative			11.52	glycoalkaloid	5345	5212	5478	4438	4551	4325	2932	2859	3005
Dihydrozeatin (DZ)	C10H15N5O	221.259	5.9	Phytohormones	5883	6177	5589	16230	15457	17003	7051	7404	6698
N- Feruloylcadaverine			14.94	Polyamine	27360	28728	25992	26750	25476	28024	30180	31689	28671
Neotuberostemonine	C22H33NO4	375.502	12.19	Alkaloids	4369000	4187450	4550550	8912000	9298386	8525614	3720000	3565419	3874581
N-Coumaroyltyramine	C17H17NO3	283.322	7.05	Amino Acid And Its Derivatives	4233	4445	4021	9317	8873	9761	7419	7790	7048
5-Ethyl-2'-deoxyuridine	C11H16N2O5	256.255	0.64	Nucleic acid derivative	69120	79576	58664	70290	61054	79526	75980	87474	64486
5'-Deoxy-5'-(Methylthio)Adenosine	C11H15N5O3S	297.333	2.57	Nucleotide And Its Derivates	395500	415275	375725	285200	271619	298781	377600	396480	358720
5-Methylcytidine	C10H15N3O5	257.243	0.71	Nucleic acid derivative	69540	73017	66063	51940	49467	54413	64600	67830	61370
9-Hydroxy-(10E,12Z,15Z)-octadecatrienoic acid	C18H30O3	294.429	15.21	Fatty acid	348200	325610	370790	190400	203609	177191	693700	648695	738705
Acetaminophen	C8H9NO2	151.163	1.17	Phenols	715000	750750	679250	831700	792095	871305	628800	660240	597360
Acetylcholine	C7H16ClNO2	181.66	0.82	Others	124000	130200	117800	96690	92086	101294	112700	118335	107065
Geissoschizine methyl ether	C22H26N2O3	366.453	16.6	TCM	8085	8489	7681	3228	3074	3382	5477	5751	5203
5,6-Dihydro-5-Methyluracil	C5H8N2O2	128.129	0.6	Nucleotide And Its Derivates	771000	859550	682450	826900	741714	912086	832600	928225	736975
Biliverdin	C33H34N4O6	582.646	11	others	7028	7379	6677	2325	2214	2436	3613	3794	3432
p-Coumaric acid	C9H8O3	164.158	0.91	Ployphenol	5395200	4496000	3596800	3622000	4165300	3078700	3790000	3524683	4055317
Glutathione Oxidized	C20H32N6O12S2	630.646	0.8	Amino Acid And Its Derivatives	542100	569205	514995	563700	536857	590543	405500	425775	385225
Phellodendrine	C20H24ClNO4	377.862	5.38	Alkaloids	4769	5007	4531	4813	4584	5042	5119	5375	4863
Swainsonine	C8H15NO3	173.21	0.71	Alkaloids	98440	90362	106518	101363	110424	92302	82944	76138	89750
Betaine	C5H11NO2	117.146	0.82	Alkaloids	7009000	7959450	6058550	5620000	4948907	6291093	5138000	5834734	4441266
14,15-Dehydrocrepenynic acid	C18H28O2	276.414	14.12	Fatty acid	61380	57449	65311	89390	95507	83273	62600	58591	66609
Tryptamine	C10H12N2	160.216	0.79	Alkaloids	453000	425650	480350	701900	747000	656800	332600	312519	352681
Methional	C4H8OS	104.171	0.77	Organic oxygen compounds	866800	910140	823460	1123000	1069524	1176476	942000	989100	894900
Trigonelline	C7H7NO2	137.136	0.73	Alkaloids	79470000	87643500	71296500	69080000	62637704	75522296	53400000	58892197	47907803
β-Carotene	C40H56	536.873	23.59	Terpenoids	34600000	33330000	35870000	31040000	32222742	29857258	32690000	31490107	33889893
Sibutramine	C17H26ClN	279.848	17.12	Benzene and substituted derivatives	80230	84242	76219	181800	173143	190457	145500	152775	138225
α-Nicotinamide adenine dinucleotide	C21H27N7O14P2	663.425	0.72	Nucleotide And Its Derivates	15535	16312	14758	20530	19552	21508	13740	14427	13053
β-Linoleic acid	C18H32O2	280.445	17.47	Lipids and lipid-like molecules	38570	47499	29642	28370	23037	33703	42820	52732	32908
L-Methionine sulfone	C5H11NO4S	181.21	0.78	Amino Acid And Its Derivatives	445900	468195	423605	417900	398000	437800	431000	452550	409450
S-Methyl-L-cysteine	C4H9NO2S	135.185	0.77	Amino Acid And Its Derivatives	1915000	2210750	1619250	1259000	1090573	1427427	2308000	2664444	1951556
Sinensetin	C20H20O7	372.369	11.68	Flavonoids	26750	23588	29913	28740	32593	24887	26280	23173	29387
Sildenafil	C22H30N6O4S	474.576	12.21	Benzene and substituted derivatives	7303	7668	6938	13480	12838	14122	7463	7836	7090
Serotonin	C10H12N2O	176.215	0.91	Indole And Its Derivatives	407900	428295	387505	205800	196000	215600	153800	161490	146110
Guanosine 3',5'-Cyclic Monophosphate	C10H12N5O7P	345.205	0.89	Nucleotide And Its Derivates	162100	170205	153995	95220	90686	99754	211000	221550	200450
Viscumamide	C30H55N5O5	565.79	24.15	Others	39010	40961	37060	42830	40790	44870	39180	41139	37221
H-Homoarg-Oh	C7H16N4O2	188.227	2.59	Amino Acid And Its Derivatives	140100	142105	138095	159000	156757	161243	142300	144336	140264
Tyramine	C8H11NO	137.179	0.98	Benzene and substituted derivatives	35160	36918	33402	18580	17695	19465	26670	28004	25337
Linderane	C15H16O4	260.285	7.34	Terpenoids	6270	6084	6457	4956	5108	4804	3682	3572	3792
Choline	C5H14NO+	104.17	0.7	Cholines	1024000	947200	1100800	1377000	1488649	1265351	1048000	969400	1126600
Cholesterol	C27H46O	386.654	13.04	Lipids and lipid-like molecules	206600	216930	196270	178000	169524	186476	196300	206115	186485
L-Glutamic Acid	C5H9NO4	147.129	0.81	Amino Acid And Its Derivatives	138800000	158740000	118860000	133000000	116293310	149706690	137500000	157253242	117746758
Methyl linoleate	C19H33O2	294.472	15.28	Lipids and lipid-like molecules	2385000	2504250	2265750	928000	883810	972190	1349000	1416450	1281550
L-Cystine	C6H12N2O4S2	240.301	1.06	Amino Acid And Its Derivatives	189200	198660	179740	183900	175143	192657	118100	124005	112195
Levistilide A	C24H28O4	380.477	15.87	Terpenoids	5042	5494	4590	5673	5206	6140	5345	5824	4866
D-Methionine	C5H11NO2S	149.211	0.91	Amino Acid And Its Derivatives	3727000	3513350	3940650	6009000	6374413	5643587	4058000	3825375	4290625
D-Norvaline	C5H11NO2	117.146	0.9	Amino Acid And Its Derivatives	65120000	63376000	66864000	102600000	105423378	99776622	65730000	63969663	67490337
Diosgenin	C27H42O3	414.621	13.04	Terpene	6505000	6830250	6179750	7709000	7341905	8076095	7526000	7902300	7149700
Dl-2-Aminooctanoic Acid	C8H17NO2	159.226	0.74	Organic Acid And Its Derivatives	582600	641730	523470	530200	481347	579053	294100	323949	264251
DL-threo-beta-Methylaspartic acid	C5H9NO4	147.129	0.74	Amino Acid And Its Derivatives	65060	65313	64807	58090	57865	58315	67870	68134	67606
Indole-3-Carboxaldehyde	C9H7NO	145.158	2.64	Indole And Its Derivatives	324000	340200	307800	347100	330571	363629	317500	333375	301625
Xanthurenic acid O-hexoside	C16H17NO9	367.31	1.59	Amino Acid And Its Derivatives	8270	8184	8357	2492	2518	2466	2273	2249	2297
Pyridoxine	C8H11NO3	169.178	0.85	Vitamins	156700	164535	148865	205600	195810	215390	242000	254100	229900
Sucrose	C12H22O11	342.297	0.82	Carbohydrates	3422000	3193100	3650900	1157000	1239940	1074060	4425000	4129009	4720991
Purine	C5H4N4	120.112	1.66	Nucleotide And Its Derivates	95830	100622	91039	125900	119905	131895	114000	119700	108300
Pyridoxamine dihydrochloride	C8H14Cl2N2O2	241.115	1.46	Vitamin derivative	134500	149225	119775	52020	46887	57153	70780	78529	63031
Psoralen	C11H6O3	186.163	8.12	Phenylpropanoids and polyketides	8569	7141	5713	2659	3058	2260	23060	21429	24691
N-p-Coumaroylputrescine derivative			8.16	Phenolamine	460500	443525	477475	524070	544128	504012	443640	427286	459994
N-p-Coumaroylagmatine	C14H20N4O2	276.334	15.3	Phenolamine	581100	610155	552045	178100	169619	186581	365800	384090	347510
N-p-Cinnamoylputrescine	C13H18N2O	218.29	7.14	Polyamine	137300	144165	130435	28210	26867	29553	57240	60102	54378
delta-Tridecalactone	C13H24O2	212.329	5.1	Fatty acid	4587	4316	4858	4863	5168	4558	3859	3631	4087
N-Sinapoylagmatine	C16H24N4O4	336.39	18.28	Phenolamine	32100	33705	30495	10810	10295	11325	42000	44100	39900
Lycoperodine	C12H12N2O2	216.236	3.75	Others	97090	101945	92236	21670	20638	22702	40480	42504	38456
2-Methyladenosine	C11H15N5O4	281.268	0.77	Nucleic acid derivative	792100	851705	732495	696700	647943	745457	555400	597193	513607
2-Phenylglycine	C8H9NO2	151.163	1.16	Amino Acid And Its Derivatives	942100	989205	894995	730000	695238	764762	856500	899325	813675
2-Picolinic Acid	C6H5NO2	123.109	0.87	Pyridine And Its Derivatives	10250000	10762500	9737500	7667000	7301905	8032095	7317000	7682850	6951150
5-Aminosalicylic Acid	C7H7NO3	153.135	1.46	Organic Acid And Its Derivatives	17952	16850	19054	11420	12167	10673	15550	14595	16505
3,4-Dihydro Coumarin	C9H8O2	148.159	24.68	Phenylpropanoids	102132	85110	68088	101700	116955	86445	96980	90174	103786
Maackiain	C16H12O5	284.263	0.6	Phenols	22780	21919	23641	11970	12440	11500	15330	14751	15909
N', N''-Caffeoyl, feruloylputrescine			17.29	Polyamine	11120	11676	10564	11440	10895	11985	10880	11424	10336
Artemisinin	C15H22O5	282.332	19.22	Terpenoids	106600	111930	101270	56800	54095	59505	103500	108675	98325
Aristolone	C9H11N3	161.204	14.54	Terpenoids	4375	4594	4156	4214	4013	4415	2999	3149	2849
Arabidopyl ketoadipic acid	C15H14O9	338.27	18.27	Others	53620	56301	50939	15880	15124	16636	63490	66665	60316
Thymidine	C10H14N2O5	242.229	1.06	Nucleotide And Its Derivates	362900	381045	344755	424800	404571	445029	431300	452865	409735
Thiamin	C12H17N4OS	265.354	0.65	Vitamins	1099000	1053950	1144050	1127000	1175172	1078828	1010000	968598	1051402
(3,4-Dimethoxyphenyl) Acetic Acid	C10H12O4	196.2	3.76	Benzoic Acid And Its Derivatives	25210	26471	23950	13060	12438	13682	10570	11099	10042
(2S,3R)-2-{[{9-[(2R,3R,4S,5R)-3,4-Dihydroxy-5-(hydroxymethyl)tetrahydro-2-furanyl]-9H-purin-6-yl}(methyl)carbamoyl]amino}-3-hydroxybutanoic acid (non-preferred name)	C16H22N6O8	426.38	4.06	Nucleic acid derivative	38040	39942	36138	21570	20543	22597	19270	20234	18307
(+/-)-alpha-Lipoamide	C8H15NOS2	205.341	2.57	Others	143700	120885	166515	159500	189603	129397	142300	119707	164893
Tianshic acid	C18H37NO5	347.49	10.12	Fatty acid	161800	149890	173710	32890	35503	30277	53970	49997	57943
Ergothioneine	C9H16N3O2S+	229.299	4.9	Amino Acid And Its Derivatives	15280	16044	14516	6885	6557	7213	14160	14868	13452
Dihydrokaempferol	C15H12O6	288.252	5.71	Flavonoids	6168	5776	6560	4061	4336	3786	4746	4445	5047
L-Serine	C3H7NO3	105.093	0.81	Amino Acid And Its Derivatives	2291000	2405550	2176450	3401000	3239048	3562952	2374000	2492700	2255300
L-Theanine	C7H14N2O3	174.198	0.72	Amino Acid And Its Derivatives	1022000	973100	1070900	1603000	1683554	1522446	1201000	1143535	1258465
L-Tryptophan	C11H12N2O2	204.23	2.67	Amino Acid And Its Derivatives	20840000	20560000	20700000	22840000	26266000	19414000	20450000	19018483	21881517
L-Phenylalanine	C9H11NO2	165.189	1.68	Amino Acid And Its Derivatives	105024000	70016000	87520000	130100000	149615000	110585000	116500000	108344983	124655017
L-Pipecolic Acid	C6H11NO2	129.157	0.73	Amino Acid And Its Derivatives	10040000	10142000	9938000	11090000	10978466	11201534	10640000	10748096	10531904
iP9G	C16H23N5O5	365.384	0.77	Others	2865000	2608250	3121750	1382000	1518041	1245959	2957000	2692005	3221995
Inosine-5'-monophosphate	C10H13N4O8P	348.206	0.78	Nucleotide And Its Derivates	38200	40110	36290	56400	53714	59086	42770	44909	40632
L-Tyrosine	C9H11NO3	181.189	0.9	Amino Acid And Its Derivatives	8078400	5385600	6732000	7333000	8432950	6233050	7245000	6737833	7752167
4-Hydroxy-3,5-diisopropylbenzaldehyde	C13H18O2	206.281	6.22	Benzoic Acid And Its Derivatives	7659	8042	7276	12590	11990	13190	5245	5507	4983
Sattabacin	C13H18O2	206.28	4.81	Others	239800	201790	277810	213300	253478	173122	251800	211888	291712
7-O-Ethylmorroniside	C19H30O11	434.435	0.62	Iridoid glycosides	8323	8739	7907	6370	6067	6673	10050	10553	9548
Naringerin	C15H12O5	272.253	7.8	Flavonoids	11720	14306	9134	16640	13632	19648	14590	17809	11371
N-Acetylputrescine	C6H14N2O	130.188	0.74	Amino Acid And Its Derivatives	95181	99940	90422	74553	71003	78103	101900	106995	96805
N-Acetylneuraminic Acid	C11H19NO9	309.27	19.24	Amino Acid And Its Derivatives	182600	191730	173470	142100	135333	148867	106500	111825	101175
Naringenin C-hexoside			11.54	Flavonoids	4162	4070	4254	4530	4632	4428	4926	4817	5035
Acetyl-serotonin	C12H14N2O2	218.252	7.16	Amino Acid And Its Derivatives	23030	24182	21879	18620	17733	19507	20390	21410	19371
Adenosine	C10H13N5O4	267.241	0.97	Nucleotide And Its Derivates	230900	252445	209355	6502000	5947085	7056915	308500	337286	279714
Adenine	C5H5N5	135.127	0.75	Nucleotide And Its Derivates	1262000	1125100	1398900	932300	1045740	818860	1338000	1192856	1483144
Adenosine 3'-Monophosphate	C10H14N5O7P	347.221	0.7	Nucleotide And Its Derivates	500100	455105	545095	493600	542401	444799	472300	429806	514794
Adenosine O-ribose			0.94	Nucleic acid derivative	12210	12821	11600	10313	9822	10804	13350	14018	12683
Vitamin B2	C17H20N4O6	376.364	4.27	Vitamins	65530	68807	62254	14410	13724	15096	49370	51839	46902
Niacinamide	C6H6N2O	122.125	0.84	Vitamins	487300	571665	402935	456700	389301	524099	997800	1170547	825053
Phosphoric Acid	H3O4P	97.995	0.77	Organic Acid And Its Derivatives	155200000	162960000	147440000	121800000	116000000	127600000	106600000	111930000	101270000
Phloretin	C15H14O5	274.269	7.75	Phenylpropanoids and polyketides	5416	5087	5745	5367	5714	5020	3013	2830	3196
Dasyclamide	C18H24N2O3	316.39	7.91	Others	15790	16580	15001	16370	15590	17150	15000	15750	14250
D-beta-Homophenylalanine	C10H13NO2	179.216	1.19	Amino Acid And Its Derivatives	25290	26555	24026	14960	14248	15672	17770	18659	16882
D-Arabitol	C5H12O5	152.146	0.62	Sugar Alcohols	24350000	20567500	28132500	34550000	40903975	28196025	29680000	25069544	34290456
D-(+)-Octopine	C9H18N4O4	246.264	0.7	Amino Acid And Its Derivatives	35210	36971	33450	45950	43762	48138	47200	49560	44840
D-(+)-Raffinose	C18H32O16	504.437	0.74	Carbohydrates	46720	44056	49384	10600	11241	9959	40980	38643	43317
D-2-Aminobutyric Acid	C4H9NO2	103.12	0.71	Organic Acid And Its Derivatives	3401000	3571050	3230950	3732000	3554286	3909714	2932000	3078600	2785400
4-Methyumbelliferone	C10H8O3	176.169	5.31	Phenylpropanoids	14142	9428	11785	17970	20666	15275	8235	7642	8828
1-Aminocyclopropane carboxylic acid	C4H7NO2	101.104	7.82	Organic Acid And Its Derivatives	9107	8962	9252	7451	7571	7331	6164	6066	6262
2'-Deoxyadenosine-5'-Monophosphate	C10H14N5O6P	331.222	0.92	Nucleotide And Its Derivates	126100	132405	119795	118900	113238	124562	203500	213675	193325
2'-Deoxycytidine-5'-Monophosphate	C9H14N3O7P	307.197	0.84	Nucleotide And Its Derivates	22190	20300	24081	13494	14751	12237	9754	8923	10585
2'-Deoxycytidine-5'-diphosphate	C9H12N3Na2O7P	351.161	11.75	Nucleic acid derivative	2671000	2404550	2937450	3237000	3595694	2878306	3084000	2776351	3391649
2-Hydroxy cinnamic acid	C9H8O3	164.158	5.46	Organic Acid And Its Derivatives	17041	17893	16189	16660	15867	17453	14000	14700	13300
2-Hydroxy-6-Aminopurine	C5H5N5O	151.126	0.95	Nucleotide And Its Derivates	1751000	1538550	1963450	1350000	1536414	1163586	1581000	1389176	1772824
Fraxetin	C10H8O5	208.167	3.98	Phenylpropanoids	8788	9227	8349	9662	9202	10122	9236	9698	8774
Synephrine	C9H13NO2	167.205	0.78	Phenols	41800	44890	38710	25033	23310	26756	33690	36180	31200
3-N-BUTYLPHTHALIDE	C12H14O2	190.238	15.81	Organoheterocyclic compounds	4118	4324	3912	4122	3926	4318	4972	5221	4723
N-Caffeoyl agmatine			3.6	Phenolamides	2020	2421	1619	12810	10688	14932	7322	8776	5868
Crotonoside	C10H13N5O5	283.241	17.87	Nucleic acid derivative	70700	74235	67165	69300	66000	72600	63860	67053	60667
Glutathione Reducedform	C10H17N3O6S	307.323	0.83	Amino Acid And Its Derivatives	101000	96050	105950	37360	39285	35435	73210	69622	76798
Gramine	C11H14N2	174.242	11.59	Alkaloids	4664	4897	4431	4426	4215	4637	5293	5558	5028
N', N'', N'''-DiFeruloyl,Sinapoylspermidine			17.31	Phenolamine	14650	13383	15918	16360	17910	14810	19180	17521	20839
N-(9H-Purin-6-ylcarbamoyl)threonine	C10H12N6O4	280.24	17.02	Nucleic acid derivative	38260	40173	36347	74550	71000	78100	55380	58149	52611
N', N'', N'''-Di-p-hydroxybenxoyl, feruloylagmatine			17.3	Polyamine	13820	14511	13129	13670	13019	14321	13380	14049	12711
N', N'',N'''-Triferuloylagmatine			17.32	Polyamine	12880	13524	12236	10610	10105	11115	10440	10962	9918
Muscone	C16H30O	238.409	18.81	Organic oxygen compounds	122600	101730	143470	97790	117852	77728	106500	88371	124629
L-Asparagine	C4H8N2O3	132.118	0.77	Amino Acid And Its Derivatives	52060000	54663000	49457000	105900000	100857143	110942857	64770000	68008500	61531500
L-Alanine	C3H7NO2	89.093	0.81	Amino Acid And Its Derivatives	430700	482235	379165	748600	668599	828601	373600	418303	328897
L-Ascorbate	C6H8O6	176.124	12.28	Vitamins	1476000	1249800	1702200	1463000	1727787	1198213	1495000	1265888	1724112
Riboflavin	C17H20N4O6	376.364	4.24	Vitamins	7488	7862	7114	6968	6636	7300	17570	18449	16692
L-Aspartic Acid	C4H7NO4	133.103	3.34	Amino Acid And Its Derivatives	187200	166560	207840	174500	196124	152876	186400	165848	206952
L-Citrulline	C6H13N3O3	175.186	0.74	Amino Acid And Its Derivatives	1163000	1201150	1124850	1314000	1272266	1355734	845900	873648	818152
D-Sorbitol	C6H14O6	182.172	0.61	Sugar Alcohols	131700	138285	125115	114700	109238	120162	138700	145635	131765
D-Pyrrolidine-2-Carboxylic Acid	C5H9NO2	115.131	0.79	Amino Acid And Its Derivatives	92390000	90009500	94770500	97950000	100540504	95359496	63750000	62107432	65392568
D-Pantothenic acid	C9H17NO5	219.235	1.96	Vitamins	118200	124110	112290	68640	65371	71909	36100	37905	34295
D-(-)-Glutamine	C5H10N2O3	146.145	0.65	Amino Acid And Its Derivatives	68800000	67240000	70360000	86270000	88271505	84268495	89110000	87089483	91130517
D(+)-Melezitose	C18H32O16	504.437	0.72	Carbohydrates	10720000	11256000	10184000	1982000	1887619	2076381	7633000	8014650	7251350
Cytosine	C4H5N3O	111.102	0.72	Nucleotide And Its Derivates	404600	384830	424370	248100	260846	235354	313000	297706	328294
Cytidine-5-Monophosphate	C9H14N3O8P	323.197	0.74	Nucleotide And Its Derivates	27530	24907	30154	30530	33746	27314	49810	45063	54557
Cytidine	C9H13N3O5	243.217	0.74	Nucleotide And Its Derivates	693000	727650	658350	219600	209143	230057	216000	226800	205200
dUDP	C9H14N2O11P2	388.162	11.75	Nucleic acid derivative	2348000	2465400	2230600	2880000	2742857	3017143	2783000	2922150	2643850
Quinic acid	C7H12O6	192.167	0.81	Fatty acid	1123956	749304	936630	1027000	1181050	872950	740600	688741	792459
Quercetin	C15H10O7	302.236	6.78	Flavonoids	9351	9819	8883	21090	20086	22094	10070	10574	9567
Pyrrole-2-Carboxylic Acid	C5H5NO2	111.099	0.73	Organic Acid And Its Derivatives	109700	125185	94215	80330	70393	90267	63460	72418	54502
N8-Acetylspermidine	C9H23Cl2N3O	260.204	0.65	Amino Acid And Its Derivatives	7171	7530	6812	21770	20733	22807	73710	77396	70025
N-Acetyl-D-tryptophan	C13H14N2O3	246.262	5.53	Amino Acid And Its Derivatives	5124	5380	4868	14269	13590	14948	13040	13692	12388
N-Acetyl-Dl-glutamic acid	C7H11NO5	189.166	0.61	Amino Acid And Its Derivatives	3643000	3425150	3860850	3772000	4011911	3532089	4061000	3818154	4303846
N-Acetyl-L-Histidine	C8H11N3O3	197.191	0.74	Amino Acid And Its Derivatives	141500	148575	134425	124400	118476	130324	153900	161595	146205
N-Acetyl-L-leucine	C8H15NO3	173.21	4.59	Amino Acid And Its Derivatives	13430	14102	12759	17230	16410	18050	15938	16735	15141
p-Aminobenzoate	C7H7NO2	137.136	5.47	Benzoic Acid And Its Derivatives	23850	25043	22658	12950	12333	13567	13190	13850	12531
6-Gingerol	C17H26O4	294.386	10.52	Phenols	128700	135135	122265	40220	38305	42135	7227000	7588350	6865650
4-Coumaric acid	C9H8O3	164.158	3.64	Ployphenol	59016	39344	49180	27350	31453	23248	17019	15811	18227
4-Guanidinobutyric Acid	C5H11N3O2	145.16	0.78	Organic Acid And Its Derivatives	134300	141015	127585	68760	65486	72034	87540	91917	83163
4-Dimethylaminobenzaldehyde	C9H11NO	149.19	0.79	TCM	29250	30713	27788	50740	48324	53156	14180	14889	13471
4-Acetamidobutyric Acid	C6H11NO3	145.156	0.78	Organic Acid And Its Derivatives	161400	169470	153330	87460	83295	91625	145900	153195	138605
4beta-Hydroxy-11-O-(2'-pyrolylcarboxy)epilupinine	C15H22N2O3	278.35	5.66	Alkaloids	19100	20055	18145	4754	4528	4980	7102	7457	6747
5-Sulfanyl-1-pentanesulfonamide	C5H13NO2S2	183.29	17.08	Others	17330	16197	18464	14630	15654	13606	17790	16626	18954
6-Aminohexanoic acid	C6H13NO2	131.173	1.16	Amino Acid And Its Derivatives	200600	210630	190570	205400	195619	215181	156500	164325	148675
5-Hydroxymethylfurfural	C6H6O3	126.11	0.78	others	130200	126710	133690	33560	34484	32636	155600	151429	159771
Benzamidine	C7H8N2	120.152	1.65	Ployphenol	1504000	1579200	1428800	2310000	2200000	2420000	2043000	2145150	1940850
Aucubin	C15H22O9	346.33	1.07	Lipids and lipid-like molecules	15190	14950	15431	11850	12041	11659	19610	19300	19920
p-Nitroaniline	C6H6N2O2	138.124	1.06	Others	16930	17777	16084	12340	11752	12928	23670	24854	22487
Pipecolinic acid	C6H11NO2	129.157	0.79	Organic Acid And Its Derivatives	8059000	7561950	8556050	8555000	9117324	7992676	9395000	8815550	9974450
miltirone	C19H22O2	282.377	24.93	Others	11390	11960	10821	29520	28114	30926	35390	37160	33621
Indole-3-acetamide	C10H10N2O	174.199	4.18	Indole And Its Derivatives	22010	23111	20910	12510	11914	13106	11310	11876	10745
L-Valine	C5H11NO2	117.146	0.79	Amino Acid And Its Derivatives	2303000	2118150	2487850	4053000	4406703	3699297	2318000	2131946	2504054
IAA-Glu			0.56	Phytohormones	53350	56018	50683	64590	61514	67666	60000	63000	57000
Hypoxanthine-9-β-D-Arabinofuranoside	C10H12N4O5	268.226	0.83	Nucleotide And Its Derivates	17460	18333	16587	505600	481524	529676	30980	32529	29431
Val-Ser	C8H16N2O4	204.224	0.86	Amino Acid And Its Derivatives	208900	199345	218455	155900	163373	148427	151100	144189	158011
Sebacate	C10H18O4	202.247	14.66	Organic Acid And Its Derivatives	6301	6616	5986	8357	7959	8755	6070	6374	5767
Flavone	C15H10O2	222.239	9.8	Flavonoids	8140	7747	8533	6968	7321	6615	7861	7481	8241
Chalcone	C15H12O	208.255	11.41	Flavonoids	4883	5127	4639	3332	3173	3491	3561	3739	3383
Maltitol	C12H24O11	344.312	0.71	Sugar Alcohols	15370	14639	16102	19500	20474	18526	33150	31572	34728
Maltotriitol	C18H34O16	506.453	0.71	Sugar Alcohols	551600	579180	524020	86670	82543	90797	293500	308175	278825
Uracil	C4H4N2O2	112.087	0.72	Nucleotide And Its Derivates	189900	180395	199405	148600	156430	140770	133600	126913	140287
Uridine	C9H12N2O6	244.201	0.91	Nucleotide And Its Derivates	219500	230475	208525	182700	174000	191400	113300	118965	107635
N-hexosyl-p-coumaroyl putrescine			7.75	Phenolamides	2505	2630	2380	3465	3300	3630	4998	5248	4748
Epigoitrin	C5H7NOS	129.18	0.77	Others	2584000	2513200	2654800	3258000	3349782	3166218	3560000	3462458	3657542
N-Feruloyltyramine	C18H19NO4	313.348	7.37	Ployphenol	142900	150045	135755	67050	63857	70243	42650	44783	40518
N-Glycyl-L-Leucine	C8H16N2O3	188.224	1.3	Amino Acid And Its Derivatives	145600	152880	138320	30780	29314	32246	37700	39585	35815
N-Feruloylserotonin	C20H20N2O4	352.384	14.53	Ployphenol	7258	6921	7595	6260	6565	5955	7387	7044	7730
N-Feruloylputrescine	C14H20N2O3	264.32	3.39	Phenolamine	240900	252945	228855	136200	129714	142686	4448	4670	4226
Dendrobine	C16H25NO2	263.375	18.28	Alkaloids	10600	11130	10070	2618	2493	2743	12530	13157	11904
Nicotianamine	C12H21N3O6	303.312	0.79	Others	19440000	20412000	18468000	21530000	20504762	22555238	15180000	15939000	14421000
Rhodomyrtone	C26H34O6	442.54	13.03	Others	8830000	9271500	8388500	10250000	9761905	10738095	10740000	11277000	10203000
Ng,Ng-Dimethylarginine	C8H20Cl2N4O2	202.254	0.8	Amino Acid And Its Derivatives	75110	71866	78355	79830	83434	76226	42680	40836	44524
delta-Aminolevulinic acid hydrochloride	C5H10ClNO3	167.59	1.17	Carbohydrates	707800	683190	732410	729800	756089	703511	536600	517943	555257

## Sheet: S3
Supplementary Table S3. Differential proteins related to lignin biosynthesis
Protein	Description	Gene	RNAi_SN2_7_2	RNAi_SN2_7_1	OE_SN2_27_1	RNAi_SN2_7_3	OE_SN2_27_3	OE_SN2_27_2	C10_2	C10_1	C10_3	RNAi_SN2_7.vs.C10.FC	RNAi_SN2_7.vs.C10.P.value	RNAi_SN2_7.vs.C10.log2FC	RNAi_SN2_7.vs.C10.UP.DOWN	OE_SN2_27.vs.C10.FC	OE_SN2_27.vs.C10.P.value	OE_SN2_27.vs.C10.log2FC	OE_SN2_27.vs.C10.UP.DOWN	RNAi_SN2_7.vs.OE_SN2_27.FC	RNAi_SN2_7.vs.OE_SN2_27.P.value	RNAi_SN2_7.vs.OE_SN2_27.log2FC	RNAi_SN2_7.vs.OE_SN2_27.UP.DOWN
A0A060N6D3	Calcium-dependent protein kinase	StCDPK6	214.7	242	263.8	240.6	253.3	269	292.3	275.3	285.1	0.817755	0.013163	-0.29026	down	NA	NA	NA	NA	NA	NA	NA	NA
A0A097H187	PIN-I protein	PIN-I	14399.4	11387.1	13968.2	11758.2	20711.4	11446.4	15392.9	15783.4	18036.1	0.762911	0.037314	-0.39041	down	NA	NA	NA	NA	NA	NA	NA	NA
A0A0X9DWJ4	Subtilisin-like serine protease	STBG401003937	74.9	83.1	99.1	93.9	102	100.2	100.9	113.3	119.8	0.754192	0.024813	-0.407	down	NA	NA	NA	NA	NA	NA	NA	NA
A0A1E1F9A5	14-3-3 protein	St14j	3438.9	3158.6	3108.9	3479.4	3108.8	3481.1	2744.4	2619.5	2836.9	1.22877	0.010062	0.297215	up	NA	NA	NA	NA	NA	NA	NA	NA
A0A1L1Z6W0	RSI12		612.4	657.5	350.5	576.6	393.2	447.7	381.4	377.9	382.5	1.61718	0.009589	0.693483	up	NA	NA	NA	NA	1.54986	0.004389	0.632135	up
B5M4B1	Tubulin beta chain	102577624	1850.6	1927.1	1332.2	1786.5	1672.8	1316.2	1402.3	1474.5	1578.7	1.24884	0.005601	0.320587	up	NA	NA	NA	NA	NA	NA	NA	NA
E0XKK1	Putative invertase inhibitor	INVINH1	58.6	54	42.3	58	38.5	34.4	36.7	31.8	36.3	1.62786	0.000524	0.702979	up	NA	NA	NA	NA	1.4809	0.004315	0.566477	up
J7EN93	Proteinase inhibitor II type B		1047	959.9	1319.3	1072.6	2395.4	459.5	1236.8	1274.9	1346.7	0.798129	0.005263	-0.32531	down	NA	NA	NA	NA	NA	NA	NA	NA
J7EQ45	Proteinase inhibitor II type C-a		7972.1	8078.2	9281.5	7379.5	14541	4920.1	9540.2	9842.9	9637.6	0.807348	0.006402	-0.30874	down	NA	NA	NA	NA	NA	NA	NA	NA
J7EQ46	Proteinase inhibitor II type C-b		1018.2	875.7	1171.4	895.2	1723.2	685.8	1257.7	1203.2	1389.2	0.724423	0.008478	-0.4651	down	NA	NA	NA	NA	NA	NA	NA	NA
K7VK53	Light-inducible protein ATLS1	102590623	1768.6	1634.1	1550.6	1742	1445.1	1703.1	1353.4	1239.2	1547.9	1.24253	0.047832	0.313282	up	NA	NA	NA	NA	NA	NA	NA	NA
K7WVC1	Wound-induced protein WIN2		533	503.8	522.3	604.3	668.2	498.8	706.9	697.1	645.2	0.800849	0.024862	-0.3204	down	NA	NA	NA	NA	NA	NA	NA	NA
K7X8C6	Ubiquitin-conjugating enzyme E2 36	102604957	675.4	638.7	604.7	705.4	557.1	632.6	560	538.2	523.4	1.24537	0.008252	0.31658	up	NA	NA	NA	NA	NA	NA	NA	NA
K9MBD4	Beta-1,3-glucanase 24	B13G_24	56	60.2	45	56.4	90.4	53.2	43.6	43.1	40.6	1.35585	0.001281	0.4392	up	NA	NA	NA	NA	NA	NA	NA	NA
K9MBM3	Beta-1,3-glucanase 28	B13G_28	62	67.5	106.6	86.3	137.5	224.5	136.3	135.9	110.2	0.564331	0.008596	-0.82539	down	NA	NA	NA	NA	NA	NA	NA	NA
L7TC72	caffeoyl-CoA O-methyltransferase	COMT	686.7	875.4	805.2	738.2	566.5	668.4	512.3	488.3	537.3	1.49574	0.038937	0.58086	up	NA	NA	NA	NA	NA	NA	NA	NA
M0ZFY4	ATPase 102598324	102598324	882.2	913.5	775.6	959.2	805.3	820.3	737.2	687	745.5	1.26971	0.002876	0.344504	up	NA	NA	NA	NA	NA	NA	NA	NA
M0ZHB3	Uncharacterized protein		727.2	696	612	727.5	565.1	804.3	542	559.6	513.6	1.33154	0.000624	0.413093	up	NA	NA	NA	NA	NA	NA	NA	NA
M0ZHE6	Uncharacterized protein	102595014	162.1	135.8	237.1	179.3	267.9	219.4	229.6	204.4	203.1	0.749019	0.030954	-0.41693	down	NA	NA	NA	NA	0.658752	0.012617	-0.60219	down
M0ZHF8	Uncharacterized protein		709.2	632.8	757.4	738	826.6	929.9	785.5	844.1	875.5	0.830306	0.027141	-0.26828	down	NA	NA	NA	NA	NA	NA	NA	NA
M0ZHK0	Uncharacterized protein	102585842	149.6	155.6	106.6	136.9	121.9	125	116.2	96.5	121.5	1.32286	0.022091	0.403661	up	NA	NA	NA	NA	1.25064	0.020356	0.322663	up
M0ZHN3	Malic enzyme	102603300	351.6	346.1	477.2	370.5	384.6	331.1	552.1	481.8	487.3	0.702209	0.014494	-0.51003	down	NA	NA	NA	NA	NA	NA	NA	NA
M0ZI18	Uncharacterized protein	102594883	6311.2	6154.6	5122.4	5630.8	5493.3	6083.8	4868.2	4886.7	5212	1.20911	0.019832	0.273943	up	NA	NA	NA	NA	NA	NA	NA	NA
M0ZIC4	Peroxidase	102580657	1768.5	1818.2	1210.7	1465.8	1145.9	1280.4	1225.6	1187.7	1379.6	1.33209	0.042493	0.413696	up	NA	NA	NA	NA	1.38919	0.038416	0.474248	up
M0ZID9	Peptide deformylase		197.9	197.8	222	225.8	235.9	202.9	255.7	267.1	246.3	0.808087	0.016083	-0.30742	down	NA	NA	NA	NA	NA	NA	NA	NA
M0ZII5	Uncharacterized protein	102601715	845.4	748.8	624.5	755.6	809.3	700.7	545.6	506.9	652.3	1.37834	0.019253	0.462935	up	NA	NA	NA	NA	NA	NA	NA	NA
M0ZIS7	Fe2OG dioxygenase domain-containing protein	102605496	50.4	53.4	60.4	62.2	54.6	63.2	73	74.7	70	0.762517	0.027316	-0.39116	down	0.818558	0.018516	-0.28884	down	NA	NA	NA	NA
M0ZJU2	Uncharacterized protein	102604487	370.5	380.6	350	413.8	351.1	355.6	297.2	304.7	354.8	1.21762	0.040706	0.284068	up	NA	NA	NA	NA	NA	NA	NA	NA
M0ZK35	PsbP domain-containing protein	102603839	119.8	116.6	164.8	133.9	168.1	166.6	147.8	159.7	161.4	0.789721	0.00954	-0.34059	down	NA	NA	NA	NA	0.741341	0.012776	-0.43179	down
M0ZKQ1	Protein phosphatase		322.1	368.5	178.7	331	266.2	243.8	158.4	147.7	190.8	2.05595	0.000844	1.0398	up	NA	NA	NA	NA	1.48337	0.032354	0.568883	up
M0ZLH5	Uncharacterized protein	102584984	169.8	167.8	123.1	200.3	172.5	167.9	106.6	111.4	119.9	1.59189	0.015024	0.670742	up	NA	NA	NA	NA	NA	NA	NA	NA
M0ZM24	Chorismate mutase	102599197	328.3	333.3	438.4	406.4	430.5	575.5	461.8	464.4	432.3	0.786161	0.046366	-0.3471	down	NA	NA	NA	NA	NA	NA	NA	NA
M0ZM79	tRNA (guanine(26)-N(2))-dimethyltransferase	102602420	310.1	367	354	328.4	331.5	382.7	394.7	440.3	391.5	0.819812	0.03305	-0.28663	down	NA	NA	NA	NA	NA	NA	NA	NA
M0ZMK4	Beta-amylase	102584887	158.4	166	214.9	202.6	229.8	240.1	223.9	235.7	257.1	0.735315	0.023447	-0.44357	down	NA	NA	NA	NA	0.769568	0.041239	-0.37788	down
M0ZMV9	Uncharacterized protein		59.5	63.8	88	72	80.1	89.8	88	80.6	78.7	0.789729	0.022461	-0.34057	down	NA	NA	NA	NA	0.75727	0.012647	-0.40112	down
M0ZMW6	Dirigent protein	102587761	131.3	157.2	208.5	174	209.4	175.4	194.6	220.7	220.5	0.72743	0.023179	-0.45912	down	NA	NA	NA	NA	NA	NA	NA	NA
M0ZNB1	Uncharacterized protein	102579265	823.9	939.7	759.4	664.7	746	445.7	416.6	394.1	369.6	2.05736	0.031758	1.04079	up	NA	NA	NA	NA	NA	NA	NA	NA
M0ZND9	WD_REPEATS_REGION domain-containing protein		157.7	182.5	221.2	176.5	166.8	214.1	208.3	218.1	208.8	0.813445	0.021024	-0.29788	down	NA	NA	NA	NA	NA	NA	NA	NA
M0ZNL8	Uncharacterized protein	102592934	543.6	565.5	558.2	488.4	466.1	547.6	423.2	378.7	442.9	1.28334	0.017997	0.359902	up	1.26277	0.042893	0.336595	up	NA	NA	NA	NA
M0ZP32	Serine/threonine-protein phosphatase	102595411	234.7	216.5	158.6	181.4	139.9	176.4	120.4	123.2	161.5	1.56159	0.021863	0.643015	up	NA	NA	NA	NA	NA	NA	NA	NA
M0ZQ24	Uncharacterized protein	102600687	1264.3	1296.2	1512.7	1348	1235.5	1751.3	1898.4	1677	1699.8	0.74092	0.014975	-0.43261	down	NA	NA	NA	NA	NA	NA	NA	NA
M0ZR31	Uncharacterized protein	102594119	2314.6	2174.8	1463.3	2560	1515.3	1948.8	1422.9	1426.4	1383.7	1.66534	0.01309	0.73582	up	NA	NA	NA	NA	1.43065	0.024119	0.516674	up
M0ZT17	AAI domain-containing protein	102594756	375.7	369	386.7	390	515.9	336.8	311.6	300.6	295.2	1.2505	0.000852	0.3225	up	NA	NA	NA	NA	NA	NA	NA	NA
M0ZTW3	Fe2OG dioxygenase domain-containing protein	102584428	786.9	985.7	541.9	762.6	502.4	560	478.5	479.2	446.3	1.8057	0.030901	0.852557	up	NA	NA	NA	NA	1.58025	0.041684	0.660156	up
M0ZTY1	PB1 domain-containing protein	102604916	2109.8	1844.3	1503	1829.7	1792.4	1818.4	1469.9	1482.7	1648.1	1.25716	0.02883	0.330164	up	NA	NA	NA	NA	NA	NA	NA	NA
M0ZUG4	Uncharacterized protein	102583619	176.1	206.3	204.1	187.8	194.1	214.8	234.9	236.4	219.3	0.825659	0.024944	-0.27638	down	NA	NA	NA	NA	NA	NA	NA	NA
M0ZVI1	Glucose-6-phosphate 1-epimerase	102584885	1419.2	1397.6	1874.2	1498.1	1496.5	2066	1707.3	1705.2	1891.7	0.813487	0.018457	-0.29781	down	NA	NA	NA	NA	NA	NA	NA	NA
M0ZWY7	Elongation factor Tu	102602312	2787	3080	2241.2	3146.3	2531.4	2412.9	2203.6	2235	2206.1	1.35647	0.018313	0.439851	up	NA	NA	NA	NA	1.25437	0.0137	0.326967	up
M0ZXN1	Alginate_lyase2 domain-containing protein	102594787	544.8	544.6	743.4	540.1	658.3	896.7	948.8	924.8	922.8	0.582713	0.000312	-0.77914	down	NA	NA	NA	NA	NA	NA	NA	NA
M0ZYL9	Uncharacterized protein		429.2	351.8	287.4	323.2	324.6	278.2	237.4	204.2	215.3	1.68093	0.033065	0.749256	up	1.35515	0.014051	0.438456	up	NA	NA	NA	NA
M1A1R9	Uncharacterized protein	102599650	1457.3	1534.9	1330.8	1411	1160.4	1254.6	1132.9	1190.2	1287.7	1.21945	0.011497	0.286234	up	NA	NA	NA	NA	NA	NA	NA	NA
M1A1S0	Glutathione peroxidase	102599983	142.7	153.1	162.7	151.3	138.3	177.7	180.4	171.8	186.5	0.829961	0.005765	-0.26888	down	NA	NA	NA	NA	NA	NA	NA	NA
M1A251	Peroxidase1	102583921	7599.2	7996	6241.3	7218.3	7378	6859.9	5545.9	5879.5	6187.2	1.29529	0.00446	0.37328	up	NA	NA	NA	NA	NA	NA	NA	NA
M1A2A2	SCP domain-containing protein	102588789	461.2	407.5	627.7	449.8	481.9	533	733.3	588.5	728	0.643233	0.025732	-0.63659	down	NA	NA	NA	NA	NA	NA	NA	NA
M1A2M3	Uncharacterized protein	102601072	180.9	182.6	147.6	175.3	191.6	144	145.9	144.5	143.4	1.24205	0.001862	0.31272	up	NA	NA	NA	NA	NA	NA	NA	NA
M1A436	Uncharacterized protein	102593956	203.5	212.1	277.8	250.4	252.3	261.2	312.3	350.2	370.9	0.644475	0.005933	-0.6338	down	0.765725	0.027698	-0.3851	down	NA	NA	NA	NA
M1A4T6	Uncharacterized protein	102599002	366.4	386.7	429.6	431.9	474.9	493.9	508.3	546	565.8	0.731436	0.005114	-0.4512	down	NA	NA	NA	NA	NA	NA	NA	NA
M1A587	HpcH_HpaI domain-containing protein	102578228	1084.1	978.2	668.5	852.2	826.1	774.4	658.5	616.9	719.6	1.4609	0.029315	0.54686	up	NA	NA	NA	NA	NA	NA	NA	NA
M1A5D3	Uncharacterized protein	102600875	181.4	191	194.8	188.1	182.6	172.4	244.6	239.1	245	0.769178	0.000198	-0.37861	down	0.754494	0.007522	-0.40642	down	NA	NA	NA	NA
M1A5L1	Uncharacterized protein	102595388	590.2	593.3	939.3	651.4	634.6	965.2	807.5	873.4	721.3	0.763841	0.033915	-0.38865	down	NA	NA	NA	NA	NA	NA	NA	NA
M1A6A4	Uncharacterized protein		293.8	350.7	293.1	323.3	205.4	369.4	248.3	216.2	214.8	1.4247	0.011587	0.51066	up	NA	NA	NA	NA	NA	NA	NA	NA
M1A703	Uncharacterized protein		307.4	329.9	729.9	466	486.2	823.4	859.9	795	712.3	0.466078	0.003218	-1.10136	down	NA	NA	NA	NA	NA	NA	NA	NA
M1A882	Pyruvate kinase	102579422	315.9	295.8	271.5	316.9	294.1	263.8	241.3	238.7	278.7	1.22394	0.029687	0.291528	up	NA	NA	NA	NA	NA	NA	NA	NA
M1A8L3	Peroxidase		454.7	549.6	276.5	460.9	363	345.5	251.9	237.3	302.9	1.84977	0.005813	0.887343	up	NA	NA	NA	NA	1.48751	0.017445	0.572902	up
M1A8P1	Abhydrolase_3 domain-containing protein		412.5	459.8	628.5	609.7	622.1	841.4	770.4	612.3	771.5	0.687958	0.048754	-0.53961	down	NA	NA	NA	NA	NA	NA	NA	NA
M1A985	Uncharacterized protein		264.6	256.8	299.8	224.3	277.3	298.4	328.7	286.1	315.5	0.801569	0.025132	-0.3191	down	NA	NA	NA	NA	NA	NA	NA	NA
M1A9Z3	3-phosphoshikimate 1-carboxyvinyltransferase	102588219	126.1	131.1	144.9	131.6	121.1	152.9	163	162.7	193.5	0.748844	0.047441	-0.41726	down	NA	NA	NA	NA	NA	NA	NA	NA
M1ACL9	Uncharacterized protein	102590172	483.5	443	402.4	449.9	379.7	395.9	376.6	373.1	377.7	1.22086	0.020894	0.2879	up	NA	NA	NA	NA	NA	NA	NA	NA
M1ACY1	Uncharacterized protein	102594120	738.8	752.4	838.9	752.1	938.4	785	900.7	1104.5	1016.3	0.742446	0.047313	-0.42964	down	NA	NA	NA	NA	NA	NA	NA	NA
M1ADH0	Uncharacterized protein	102591353	202	178.2	201.9	193.4	187	241.6	226.6	226.9	239.2	0.828064	0.013324	-0.27219	down	NA	NA	NA	NA	NA	NA	NA	NA
M1ADL4	Uncharacterized protein		906.7	810.7	670.6	1088.5	668.2	816.2	538	531.7	586.4	1.69428	0.037382	0.760674	up	NA	NA	NA	NA	NA	NA	NA	NA
M1ADX7	Uncharacterized protein	102599514	174.5	162.4	204.4	185	196.7	196.5	221	216.5	196.8	0.822797	0.019897	-0.28139	down	NA	NA	NA	NA	NA	NA	NA	NA
Q93X17	Snakin-2	SN2	313.1	275	530.6	335.3	550	542.3	488	493.3	488.7	0.628163	0.518652	-0.21645	down	0.568981	0.106953	-0.65652	down	0.905786	0.358175	0.440065	NA
M1AE00	Uncharacterized protein	102604541	2145.4	2088.1	1771.4	2304	1895.8	2075.2	1580.3	1607.9	1856.9	1.29581	0.012625	0.373856	up	NA	NA	NA	NA	NA	NA	NA	NA
M1AE44	Uncharacterized protein		225.8	244.3	207.7	211.9	146.2	273.4	162.7	185.5	164.5	1.33021	0.010385	0.411657	up	NA	NA	NA	NA	NA	NA	NA	NA
M1AEB9	Beta-galactosidase	102604796	2029	2141.2	1957.2	1898.2	1676.8	1700.6	1578	1670.4	1657.9	1.23686	0.019403	0.306681	up	NA	NA	NA	NA	NA	NA	NA	NA
M1AEN7	J domain-containing protein	102583863	123	128.8	149.9	138.3	142.6	163.7	147.8	159.8	177.3	0.804496	0.046467	-0.31384	down	NA	NA	NA	NA	NA	NA	NA	NA
M1AFD3	Sm domain-containing protein	102588530	291.5	272.9	423.2	317.8	423.1	409.2	372	356	341.8	0.82464	0.021165	-0.27816	down	NA	NA	NA	NA	0.702668	0.005738	-0.50908	down
M1AGB6	DUF1992 domain-containing protein	102601820	173.9	176.4	192.1	180.9	175.7	232.1	206.5	234.5	208.8	0.817482	0.041979	-0.29074	down	NA	NA	NA	NA	NA	NA	NA	NA
M1AHJ0	Uncharacterized protein		177.3	156.7	92.5	140	117.4	153.9	71.5	77.6	95.9	1.93469	0.006262	0.952105	up	NA	NA	NA	NA	NA	NA	NA	NA
M1AIL6	Uncharacterized protein		38.9	42.9	45.5	43.6	48.3	54	64.8	65.8	56.8	0.669157	0.007638	-0.57958	down	0.788687	0.025976	-0.34247	down	NA	NA	NA	NA
M1AIM3	Uncharacterized protein	102602166	186.2	188.8	203.6	193	196.5	218.7	242.4	227.5	215.6	0.828592	0.030585	-0.27127	down	NA	NA	NA	NA	NA	NA	NA	NA
M1AJ94	dNK domain-containing protein	102601271	285	290.1	352.4	288.4	279.3	340.9	372.2	373.7	362.7	0.77891	0.000384	-0.36047	down	NA	NA	NA	NA	NA	NA	NA	NA
M1AJP8	NAB domain-containing protein	107061659	198.3	182.5	272.6	188.8	194.4	287.5	270.4	250	273.8	0.7172	0.002208	-0.47955	down	NA	NA	NA	NA	NA	NA	NA	NA
M1AJR9	Uncharacterized protein	102584839	477.3	434.1	317.6	357.9	333.2	371.5	289.9	264.8	303.8	1.47851	0.047977	0.564143	up	NA	NA	NA	NA	NA	NA	NA	NA
M1AMY0	Uncharacterized protein		519.6	415.4	575.7	449.3	756.2	452.9	545	636.9	606.3	0.77413	0.03085	-0.36935	down	NA	NA	NA	NA	NA	NA	NA	NA
M1ANH9	Uncharacterized protein	102598068	1863.2	1708.1	1345.5	1615.6	1638.8	1625.8	1328.9	1341.9	1356.3	1.288	0.031887	0.365131	up	NA	NA	NA	NA	NA	NA	NA	NA
M1AQ37	F-box domain-containing protein	102584090	191.7	190.5	257.2	216.1	201.8	238.1	228	253.2	250.2	0.81802	0.018366	-0.28979	down	NA	NA	NA	NA	NA	NA	NA	NA
M1AQG0	Uncharacterized protein		1278.6	1187.6	923	1107.8	876.1	1004.1	904.1	890.3	919.7	1.31683	0.025552	0.397066	up	NA	NA	NA	NA	1.27497	0.016485	0.350465	up
M1AR83	Uncharacterized protein	102582498	27.7	27.7	32.8	32	28.2	38.7	34.7	44.4	43.2	0.714636	0.044539	-0.48472	down	NA	NA	NA	NA	NA	NA	NA	NA
M1ASE9	Cytochrome b5 heme-binding domain-containing protein	102583872	1099.2	811.4	609.9	945	845.2	787.4	496.5	503.8	674.6	1.70494	0.021997	0.769719	up	NA	NA	NA	NA	NA	NA	NA	NA
M1AT20	Uncharacterized protein	102594937	102.7	103.3	123.7	110	114.4	115.1	119.4	129.2	136.1	0.821419	0.025708	-0.28381	down	NA	NA	NA	NA	NA	NA	NA	NA
M1ATJ6	Uncharacterized protein	102584229	103.5	110	146.5	113	139.4	129.6	144.8	162.7	150	0.713661	0.005188	-0.48669	down	NA	NA	NA	NA	0.7858	0.011545	-0.34777	down
M1ATU0	Uncharacterized protein	102590272	181	163.4	255.8	222.3	211.1	320.3	253.1	243.7	273.6	0.735592	0.041157	-0.44302	down	NA	NA	NA	NA	NA	NA	NA	NA
M1AV66	Uncharacterized protein	102582386	1979.7	2182.6	1666.3	2268.2	1624	2022.7	1839.9	1812	1627.9	1.21794	0.026474	0.284448	up	NA	NA	NA	NA	NA	NA	NA	NA
M1AVB2	Peroxidase		1278.2	1468.7	940	1314.8	1182.7	1027	988.1	910.3	1083.2	1.36225	0.009958	0.445997	up	NA	NA	NA	NA	1.28955	0.031387	0.366869	up
M1AVB3	Non-specific lipid-transfer protein	102598620	448.1	419.3	394.2	492.9	360.9	385.6	361.7	373.4	311.9	1.29924	0.022178	0.377663	up	NA	NA	NA	NA	NA	NA	NA	NA
M1AVT1	Uncharacterized protein		3140.6	2518.3	3463.4	2643.3	3846.5	2724.9	3800.3	3904.9	4191.3	0.697869	0.009674	-0.51897	down	NA	NA	NA	NA	NA	NA	NA	NA
M1AVY9	TPR_REGION domain-containing protein	102599779	1527.1	1625.2	1252.5	1336.6	1075.9	1252.3	1110.8	1202.7	1124.5	1.30567	0.042308	0.384792	up	NA	NA	NA	NA	1.25364	0.049104	0.32612	up
M1AWS8	Glucose-6-phosphate 1-epimerase	102600001	82.3	64.7	117	85.8	100.2	70.8	119.7	152.5	110.2	0.608787	0.040992	-0.71599	down	NA	NA	NA	NA	NA	NA	NA	NA
M1AYP0	SAP domain-containing protein		236	220.4	245.2	231	237.5	259.8	291.7	311.9	286.2	0.772533	0.003849	-0.37233	down	NA	NA	NA	NA	NA	NA	NA	NA
M1B234	Pyruvate dehydrogenase E1 component subunit alpha	102606109	2735.4	2620.4	2393.1	2520.4	2313.5	2652.8	2141.4	2199.9	2200.8	1.20392	0.012694	0.267746	up	NA	NA	NA	NA	NA	NA	NA	NA
M1B2B7	Uncharacterized protein		425.9	384.6	320.4	480.7	422.6	335.4	313.7	282.1	318.6	1.41207	0.031637	0.497815	up	NA	NA	NA	NA	NA	NA	NA	NA
M1B3Q2	Peroxidase	102602226	6232.8	6285.6	3736.7	6224.8	4430.7	4063.5	4210.2	4094.8	4792.9	1.43101	0.012421	0.517032	up	NA	NA	NA	NA	1.53245	0.007978	0.615837	up
M1B3U7	Uncharacterized protein		160.7	166.6	210	195.4	239.7	224.5	206.3	237.5	217.4	0.790532	0.031684	-0.3391	down	NA	NA	NA	NA	0.775289	0.023044	-0.36719	down
M1B405	Uncharacterized protein	102582464	175.6	195.7	242.8	159.6	197.2	240.1	264.2	289.4	238.9	0.669905	0.010567	-0.57797	down	NA	NA	NA	NA	NA	NA	NA	NA
M1B473	Uncharacterized protein	102586108	74	86.9	99.8	90.8	95.5	121	122.5	117.5	105.5	0.728509	0.011978	-0.45698	down	NA	NA	NA	NA	NA	NA	NA	NA
M1B498	Peptidase S59 domain-containing protein	102602221	108.5	110.5	123.7	129.5	122.4	114.5	157.1	154.1	143.9	0.765766	0.016432	-0.38502	down	0.792353	0.004224	-0.33578	down	NA	NA	NA	NA
M1B4W9	Uncharacterized protein	102605772	556.8	422.6	325.7	462.6	416.2	414.8	272.3	241.2	337.9	1.69368	0.019209	0.760162	up	NA	NA	NA	NA	NA	NA	NA	NA
M1B566	Uncharacterized protein	102587507	107.4	111.5	142.5	131.6	130.7	182.7	144.8	145.3	151.1	0.794424	0.047821	-0.33202	down	NA	NA	NA	NA	NA	NA	NA	NA
M1B608	Uncharacterized protein	102597150	229.9	267	296.3	273.7	327.1	250.9	340.2	335.3	291.9	0.796568	0.033666	-0.32813	down	NA	NA	NA	NA	NA	NA	NA	NA
M1B8D6	Alpha-galactosidase	102601840	1033.1	908.1	935.3	1016.1	972.5	1044.6	766.8	776	845	1.2385	0.020867	0.308599	up	1.23645	0.011246	0.306206	up	NA	NA	NA	NA
M1B8P1	Thioredoxin domain-containing protein	102587966	521.4	459.6	453.9	552.7	549.1	459.8	381.1	377.4	415.1	1.30683	0.03267	0.386076	up	NA	NA	NA	NA	NA	NA	NA	NA
M1B8Q3	PRA1 family protein	102585190	128.8	150.1	170.9	174.8	183	163.9	204.9	194.9	215.8	0.737005	0.038763	-0.44025	down	NA	NA	NA	NA	NA	NA	NA	NA
M1BBJ1	Uncharacterized protein	102595339	2059.9	2010.5	1643.8	1896.3	1854.3	1738.7	1634.7	1528.5	1441.6	1.29576	0.003802	0.373795	up	NA	NA	NA	NA	NA	NA	NA	NA
M1BC82	AAI domain-containing protein	102582306	228.5	273.5	160.3	208.8	179.8	183.5	138.4	138.2	153.6	1.65226	0.032359	0.724436	up	1.21711	0.028751	0.283458	up	NA	NA	NA	NA
M1BCI9	Uncharacterized protein	102599276	292.6	257.4	210.7	277.6	285.3	249.3	185.4	192.3	189.8	1.45833	0.011192	0.544313	up	NA	NA	NA	NA	NA	NA	NA	NA
M1BCS4	Uncharacterized protein	102600811	439.8	439.9	391	484.4	404.8	470.5	330.5	337.5	378.1	1.30399	0.007234	0.382929	up	NA	NA	NA	NA	NA	NA	NA	NA
M1BCU1	Uncharacterized protein		82.5	96	95.1	88	87.2	114	112.4	117.9	108	0.787762	0.00985	-0.34417	down	NA	NA	NA	NA	NA	NA	NA	NA
M1BDQ2	Aldo_ket_red domain-containing protein	102603220	631.8	637.2	509.7	677.2	575.1	617	515.2	505.1	545.7	1.24278	0.002765	0.313576	up	NA	NA	NA	NA	NA	NA	NA	NA
M1BE35	Uncharacterized protein	102589336	527.6	543	631.5	565.1	595.8	632.3	705.6	726.2	613.1	0.799892	0.048727	-0.32212	down	NA	NA	NA	NA	NA	NA	NA	NA
M1BFT7	Malate dehydrogenase		6877.7	6214.9	5214.4	6086.6	6027.9	5858.2	4531.6	4469.5	5542.3	1.31876	0.026551	0.399178	up	NA	NA	NA	NA	NA	NA	NA	NA
M1BGZ4	Uncharacterized protein	102587664	326.2	336.3	264.2	334.2	363	231.4	240.2	236.8	282.3	1.31266	0.028198	0.392489	up	NA	NA	NA	NA	NA	NA	NA	NA
M1BH53	Glycosyltransferase	102592699	296.3	299.6	368.3	260.4	256.9	343.2	360.2	363.7	388	0.770123	0.007076	-0.37684	down	NA	NA	NA	NA	NA	NA	NA	NA
M1BH64	Abscisic acid receptor PYL1	102596997	400.6	403	516.5	427.7	425.2	522.4	515.9	507.4	493.8	0.811614	0.001298	-0.30113	down	NA	NA	NA	NA	NA	NA	NA	NA
M1BI14	DUF4057 domain-containing protein	102599078	194.2	201.3	144.6	248.7	147.4	245.6	132.8	142	173.8	1.43602	0.041566	0.522079	up	NA	NA	NA	NA	NA	NA	NA	NA
M1BJQ9	Elongation factor Tu	102585459	2229.4	2123.2	1944.8	2022.6	1843.7	1996.6	1705.4	1809.1	1712	1.21978	0.00993	0.286625	up	NA	NA	NA	NA	NA	NA	NA	NA
M1BK96	Uncharacterized protein	102605672	300.2	282.5	323.1	286	405	261.7	354.1	347.1	368.7	0.811945	0.001452	-0.30055	down	NA	NA	NA	NA	NA	NA	NA	NA
M1BL62	Protein yippee-like	102590658	1144.6	1229.6	1389.5	1167.4	1178.8	1343.3	1530.8	1839.2	1783.2	0.687262	0.023531	-0.54107	down	0.759062	0.028004	-0.39771	down	NA	NA	NA	NA
M1BLI0	FRIGIDA-like protein	102588299	167.2	162	196.4	176.9	162.4	196.3	230.7	216.5	199.6	0.782468	0.019814	-0.3539	down	NA	NA	NA	NA	NA	NA	NA	NA
M1BM16	Uncharacterized protein	102598224	2032.3	2216.9	2399.7	2063.3	2307.6	2218.9	2669.9	2453.2	2836.4	0.793077	0.021916	-0.33447	down	NA	NA	NA	NA	NA	NA	NA	NA
M1BM44	Uncharacterized protein		991.1	1059.7	1229.2	1002.6	931.9	1123.3	1273.9	1291.8	1163.4	0.818803	0.015299	-0.28841	down	NA	NA	NA	NA	NA	NA	NA	NA
M1BPU5	HMA domain-containing protein	102597804	879.6	674.4	578.5	838.4	783.6	678.8	543.3	506.9	632.3	1.42193	0.042386	0.507852	up	NA	NA	NA	NA	NA	NA	NA	NA
M1BPZ5	Uncharacterized protein	102598930	6088.7	5435.5	5260.8	6152.3	5534.2	5862.4	4674	4655.8	5381.1	1.20159	0.04053	0.264947	up	NA	NA	NA	NA	NA	NA	NA	NA
M1BS31	GLTP domain-containing protein	102584092	1688.7	1577.8	1329.6	1500.8	1052.4	1096.7	1121.5	1056.3	1361.5	1.34696	0.027975	0.429708	up	NA	NA	NA	NA	1.37043	0.019088	0.454624	up
M1BS78	Uncharacterized protein	102595780	934.4	839	446.5	767.3	811.4	624.5	327.2	347.5	460.3	2.2385	0.001994	1.16253	up	NA	NA	NA	NA	NA	NA	NA	NA
M1BT60	Uncharacterized protein	102599569	4206.5	4037.1	3375.6	4432.7	4119.6	3850.5	3140.8	2982.2	3494.9	1.31799	0.007119	0.39834	up	NA	NA	NA	NA	NA	NA	NA	NA
M1BTC1	zf-Tim10_DDP domain-containing protein	102595292	692.5	649.8	499.8	641.5	540.4	609.8	481.4	430.4	483	1.42228	0.001144	0.508208	up	NA	NA	NA	NA	NA	NA	NA	NA
M1BUE6	S1-like domain-containing protein		87.9	95.7	101.1	102.8	95.3	115.7	114.1	108.9	122.1	0.829904	0.028001	-0.26898	down	NA	NA	NA	NA	NA	NA	NA	NA
M1BW00	Ribosomal protein S19	rps19	167.2	178.7	213.3	159.9	152.3	144.8	209	214.2	186	0.830269	0.036525	-0.26835	down	NA	NA	NA	NA	NA	NA	NA	NA
M1BZ43	TPR_REGION domain-containing protein	102588015	238.6	264	277.9	232.7	255	252.2	324.3	299.2	273.8	0.819458	0.044275	-0.28726	down	NA	NA	NA	NA	NA	NA	NA	NA
M1BZ82	Uncharacterized protein	107058740	312.9	290	208.1	271	244	267.5	198	189.6	234.4	1.40498	0.010548	0.490554	up	NA	NA	NA	NA	NA	NA	NA	NA
M1C130	Lipoyl-binding domain-containing protein	102604382	1083.3	1198.7	908.7	1304.2	1273.3	907.5	965.9	873.9	874.6	1.32118	0.028378	0.401823	up	NA	NA	NA	NA	NA	NA	NA	NA
M1C183	Peroxidase	102605292	682.5	780.8	840.4	870	935	1068.8	986.4	1129.2	1090.8	0.727701	0.015058	-0.45858	down	NA	NA	NA	NA	NA	NA	NA	NA
M1C1R0	Uncharacterized protein	102586704	92.7	98.5	107.6	113.6	119.9	109.7	138.1	134.7	125.6	0.76506	0.019418	-0.38635	down	NA	NA	NA	NA	NA	NA	NA	NA
M1C261	Peroxidase		1098	966.3	614.7	1159.7	774.1	704.6	743.3	806.9	783.9	1.38126	0.025836	0.465985	up	NA	NA	NA	NA	1.54008	0.007631	0.623004	up
M1C2D7	TPR_REGION domain-containing protein		1068.7	985.7	844.8	1079.6	922.1	874.3	767.1	788.1	883.9	1.2849	0.008383	0.361656	up	NA	NA	NA	NA	NA	NA	NA	NA
M1C3J6	Uncharacterized protein	102598690	160.3	149.4	183.6	164.6	174.3	180.6	226.3	228.4	218.8	0.704232	0.000594	-0.50588	down	0.799555	0.000363	-0.32273	down	NA	NA	NA	NA
M1C3S5	Uncharacterized protein		417.4	394.7	464.2	399	383.1	509.1	520.8	484.8	467.4	0.8222	0.018091	-0.28244	down	NA	NA	NA	NA	NA	NA	NA	NA
M1C452	Uncharacterized protein		1640	1558.4	1363	1589	1397.2	1588.3	1145.7	1229.4	1162.4	1.35333	0.000292	0.436512	up	1.22926	0.047855	0.297788	up	NA	NA	NA	NA
M1C466	Uncharacterized protein	102596631	148.6	161	176.5	136.9	143.8	161.4	217.1	196.7	174.2	0.759354	0.042004	-0.39716	down	NA	NA	NA	NA	NA	NA	NA	NA
M1C4F2	Peptidase A1 domain-containing protein	102595513	348.3	372.3	448.3	434	399.7	499	462.3	485.9	511.3	0.791093	0.037543	-0.33808	down	NA	NA	NA	NA	NA	NA	NA	NA
M1C5D3	Dirigent protein		217.6	261.9	266.2	224.3	225.2	223.7	297.3	306.9	264.3	0.810363	0.044015	-0.30336	down	NA	NA	NA	NA	NA	NA	NA	NA
M1C5T8	Uncharacterized protein		77.4	91	81.4	76.5	79.2	119	111.3	108.9	98.4	0.768675	0.01701	-0.37955	down	NA	NA	NA	NA	NA	NA	NA	NA
M1C5Y0	Elongator complex protein 1	102604163	143.3	140.8	145.7	130.3	153.6	142.8	190.6	177.3	161.8	0.78233	0.027421	-0.35415	down	NA	NA	NA	NA	NA	NA	NA	NA
M1C6B4	PRP38_assoc domain-containing protein	102596091	112.5	128.5	150.1	140.9	126.1	161.9	166.3	168.7	155.4	0.778752	0.030369	-0.36076	down	NA	NA	NA	NA	NA	NA	NA	NA
M1C6S2	Uncharacterized protein	102596234	103.1	104.4	127.6	124	145.5	130.5	142.1	124.8	137.7	0.819328	0.049626	-0.28749	down	NA	NA	NA	NA	NA	NA	NA	NA
M1C7E2	FYVE-type domain-containing protein	102586445	302.5	250.3	202.9	269.2	252.4	211.6	206.2	198.2	207.4	1.34358	0.040198	0.426078	up	NA	NA	NA	NA	NA	NA	NA	NA
M1C7N9	PRA1 family protein	102578666	275.3	294.4	438.5	328.2	367.9	432.4	414.4	437.8	354.5	0.744095	0.032576	-0.42644	down	NA	NA	NA	NA	0.724814	0.018319	-0.46432	down
M1C8N0	Nudix hydrolase domain-containing protein	102599151	104	107.6	141	106.7	118.4	146.9	134.1	145.2	144.4	0.751239	0.006319	-0.41266	down	NA	NA	NA	NA	NA	NA	NA	NA
M1C8N1	Uncharacterized protein		334.7	340.3	197	311.3	210	186.5	181.2	166.3	190.2	1.83429	0.000261	0.875225	up	NA	NA	NA	NA	1.66184	0.000438	0.732779	up
M1C8S9	Phosphoacetylglucosamine mutase		437.5	396.8	533.2	482.5	514.6	574.7	569.4	542	504.1	0.815104	0.036292	-0.29494	down	NA	NA	NA	NA	0.811587	0.033274	-0.30118	down
M1CAP0	AMP-binding domain-containing protein		80.4	82.9	88.1	82.4	99.9	76.7	113.2	115.6	100.5	0.746128	0.024621	-0.4225	down	NA	NA	NA	NA	NA	NA	NA	NA
M1CAP8	Uncharacterized protein		292.5	260.5	278.6	224.3	234.4	300.8	369.9	336.4	399	0.703248	0.015218	-0.50789	down	0.736271	0.021953	-0.44169	down	NA	NA	NA	NA
M1CBF9	Uncharacterized protein		244.9	215.4	161.7	203.8	270.7	172.9	153.4	166.4	177.7	1.33487	0.026102	0.416704	up	NA	NA	NA	NA	NA	NA	NA	NA
M1CBX2	Uncharacterized protein		23.5	27.4	23.3	23.7	16.8	32.1	16.5	16.4	20.5	1.397	0.018996	0.482336	up	NA	NA	NA	NA	NA	NA	NA	NA
M1CCD1	Uncharacterized protein		107.7	112.3	134.6	99.6	111.4	124.2	151.9	145.6	123.5	0.759145	0.042978	-0.39755	down	NA	NA	NA	NA	NA	NA	NA	NA
M1CCJ9	Peroxidase	102585990	3430.6	3704.4	2394.7	3193	2424.9	2494.9	2296.9	2426.5	2720.9	1.38737	0.008244	0.472353	up	NA	NA	NA	NA	1.41199	0.017788	0.49773	up
M1CCK4	Protein kinase domain-containing protein	102587327	562.5	643.8	643.3	528.5	535.1	640.2	788.1	756.9	656.6	0.787972	0.042241	-0.34378	down	NA	NA	NA	NA	NA	NA	NA	NA
M1CCP8	Uncharacterized protein	102594783	523.5	534.8	580.5	453.8	484.1	573.7	652.1	630.9	575.5	0.813613	0.02809	-0.29759	down	NA	NA	NA	NA	NA	NA	NA	NA
M1CD82	Uncharacterized protein	102580612	328.6	345.2	423.7	403.6	502.8	436.9	463.5	452.1	417.3	0.808313	0.043144	-0.30701	down	NA	NA	NA	NA	0.79023	0.046499	-0.33965	down
M1CDF2	Uncharacterized protein	102600307	294.4	329.7	346.2	263.2	295.8	356.4	414.3	427.2	348.2	0.745818	0.034272	-0.4231	down	NA	NA	NA	NA	NA	NA	NA	NA
M1CDM5	Uncharacterized protein	102603264	354.7	390.5	492.3	379.4	420.3	488.9	558.5	510.1	458.9	0.736236	0.030967	-0.44176	down	NA	NA	NA	NA	0.802426	0.041903	-0.31756	down
M1CE05	ATP-dependent 6-phosphofructokinase	PFK	351.5	369.8	469.5	404.4	414.8	428.6	484.3	516.2	454.1	0.77389	0.010339	-0.3698	down	NA	NA	NA	NA	NA	NA	NA	NA
M1CEH6	CRAL-TRIO domain-containing protein	102589873	57	56	74.7	59.9	62.9	50.3	68	74.1	70.4	0.813647	0.005443	-0.29752	down	NA	NA	NA	NA	NA	NA	NA	NA
M1CG13	Protein kinase domain-containing protein	102589646	327.4	348.6	402.1	330.6	391.8	388.1	443.5	474.8	405.5	0.760387	0.024866	-0.39519	down	NA	NA	NA	NA	NA	NA	NA	NA
M1CHA1	Uncharacterized protein	102592278	41.1	40.5	55.7	45.3	57.3	37.5	56.3	56.2	65.6	0.712521	0.01748	-0.489	down	NA	NA	NA	NA	NA	NA	NA	NA
M1CHL1	N-acetyltransferase domain-containing protein	102591379	140.3	159.9	105.7	116.6	107.4	146	66	89.8	86.6	1.71947	0.024126	0.781966	up	NA	NA	NA	NA	NA	NA	NA	NA
M1CHP4	Uncharacterized protein	102582109	399.3	438.1	488.6	464.3	448.5	592.3	530.3	565.1	515.7	0.807957	0.014222	-0.30765	down	NA	NA	NA	NA	NA	NA	NA	NA
M1CIK7	Uncharacterized protein	102579018	83.7	86	89.3	93.7	77.9	107.1	116.5	116.6	100.1	0.790516	0.031832	-0.33913	down	NA	NA	NA	NA	NA	NA	NA	NA
M1CJ35	Nudix hydrolase domain-containing protein	102591406	28.6	30	40.9	30.2	38.3	37.9	38.3	34.4	35.4	0.821462	0.018925	-0.28373	down	NA	NA	NA	NA	0.758326	0.002823	-0.39911	down
M1CK28	SASA domain-containing protein	102599150	413.2	396.9	337	357.4	385.9	384.7	259	251.3	266.1	1.50374	0.011689	0.588551	up	1.42658	0.015588	0.512565	up	NA	NA	NA	NA
M1CKF1	Histone deacetylase	102587267	79.8	78.6	81.1	82.6	85.4	86.1	94.4	110.8	105.4	0.775918	0.034375	-0.36602	down	0.813265	0.046011	-0.2982	down	NA	NA	NA	NA
M1CLI1	Uncharacterized protein	107062160	429	452.6	511.2	513.4	480.8	496.8	550.9	556.4	617.3	0.808883	0.030152	-0.306	down	NA	NA	NA	NA	NA	NA	NA	NA
M1CLS5	Nt_Gln_amidase domain-containing protein	102604749	114.3	127.4	150.6	142.1	121.8	165.3	198.3	196.8	165.8	0.684257	0.013261	-0.54739	down	NA	NA	NA	NA	NA	NA	NA	NA
M1CN15	tRNA-binding domain-containing protein		906.7	857.8	685.7	875.7	856.1	674.3	673	619.1	671.7	1.34443	0.00073	0.426999	up	NA	NA	NA	NA	NA	NA	NA	NA
M1CNE3	Uncharacterized protein	102596288	211.4	250.4	260.7	226.9	193.9	217.4	276.4	279	306.1	0.79942	0.018658	-0.32298	down	NA	NA	NA	NA	NA	NA	NA	NA
M1CQ68	Uncharacterized protein	102601309	163.5	168.1	209.7	198	192.2	212.1	230.1	237.8	233.2	0.755384	0.02968	-0.40472	down	NA	NA	NA	NA	NA	NA	NA	NA
M1CQI7	TPX2 domain-containing protein	102589930	246.4	263	170.4	260.3	184.2	221.1	176.3	185.2	210	1.34681	0.010258	0.429543	up	NA	NA	NA	NA	1.33698	0.039266	0.418979	up
M1CQS0	Uncharacterized protein	102589063	130.8	131.3	97.2	140	99.7	137.3	102.7	99	102.9	1.32009	0.003283	0.400638	up	NA	NA	NA	NA	NA	NA	NA	NA
M1CQV9	Cytochrome b5 heme-binding domain-containing protein	102589339	118.9	132	147.9	138.3	154.9	142.8	181	176.9	147.9	0.769474	0.04451	-0.37806	down	NA	NA	NA	NA	NA	NA	NA	NA
M1CR08	Uncharacterized protein	107060850	112.3	128	144.6	137.7	134.1	190.2	172.1	183.2	180.4	0.705619	0.009395	-0.50304	down	NA	NA	NA	NA	NA	NA	NA	NA
M1CS73	Uncharacterized protein	102590374	420.8	402.2	300.3	400.6	303.2	362.2	338.2	294.7	299.8	1.31189	0.00906	0.391647	up	NA	NA	NA	NA	1.26706	0.040368	0.341485	up
M1CSA0	HMA domain-containing protein		380.9	435.9	543.2	422.9	417.3	462.3	503.6	540	543.8	0.780963	0.006265	-0.35667	down	NA	NA	NA	NA	NA	NA	NA	NA
M1CSA2	Uncharacterized protein	102583357	78.9	68.1	113.8	94.8	150	80.8	112.7	126	147.4	0.626263	0.021941	-0.67516	down	NA	NA	NA	NA	NA	NA	NA	NA
M1CSI8	Uncharacterized protein	102584601	130.6	144.3	190	150.1	154.8	181.9	210.4	211.3	182.8	0.70306	0.009216	-0.50828	down	NA	NA	NA	NA	NA	NA	NA	NA
M1CSS4	PPC domain-containing protein	102601837	81.9	87.2	100.2	81.1	83.6	122.3	97.5	106.5	108.4	0.800896	0.01099	-0.32031	down	NA	NA	NA	NA	NA	NA	NA	NA
M1CT96	Uncharacterized protein	102605648	220.4	228.4	266.6	241.8	227.7	331.7	299.5	307.4	289.5	0.770415	0.00124	-0.37629	down	NA	NA	NA	NA	NA	NA	NA	NA
M1CTE0	ARID domain-containing protein	102586778	320.4	340	420	362.3	417.3	421.6	436.2	424	390.4	0.817767	0.014632	-0.29024	down	NA	NA	NA	NA	0.812376	0.021863	-0.29978	down
M1CTL4	Uncharacterized protein		726.4	627.9	543.4	591.2	445.9	559.6	493.8	454	522.7	1.32302	0.040699	0.403834	up	NA	NA	NA	NA	NA	NA	NA	NA
M1CV08	J domain-containing protein		847.3	828.7	613.6	886.2	818.2	645.9	719.3	657.5	669.7	1.25199	0.002587	0.324224	up	NA	NA	NA	NA	NA	NA	NA	NA
M1CWL0	FKS1_dom1 domain-containing protein	102591660	150.5	160.6	186.7	159.5	158.2	174.9	218.4	210.6	185.4	0.765951	0.030931	-0.38468	down	NA	NA	NA	NA	NA	NA	NA	NA
M1CWX3	Uncharacterized protein	107061424	534	404.1	480.9	442.3	491.3	457.7	593.9	674.4	644.9	0.721514	0.024447	-0.4709	down	0.747387	0.011024	-0.42007	down	NA	NA	NA	NA
M1CYC0	Uncharacterized protein	102598538	215.4	209.3	252	196.6	198.8	364.5	279.5	265.3	294	0.740701	0.00316	-0.43304	down	NA	NA	NA	NA	NA	NA	NA	NA
M1CYW5	Bet_v_1 domain-containing protein	102602597	1300	1290.6	1025.1	1203.1	1017	1282.3	853.1	1020	948.5	1.34452	0.007783	0.427092	up	NA	NA	NA	NA	NA	NA	NA	NA
M1CZ81	SHSP domain-containing protein	102578442	229.9	222.7	297	227.7	238.2	298.8	279	292	292.7	0.787658	0.001406	-0.34436	down	NA	NA	NA	NA	NA	NA	NA	NA
M1CZM7	4HBT domain-containing protein	102582877	150.5	158.8	174.6	166.6	159.5	189.4	208	204.9	201.2	0.774955	0.004224	-0.36782	down	NA	NA	NA	NA	NA	NA	NA	NA
M1CZP5	Peptidyl-prolyl cis-trans isomerase	102589666	3992.6	4143	3287.6	3891.8	3314.7	3472.9	3149.9	3007.8	3212.3	1.28361	0.000857	0.360204	up	NA	NA	NA	NA	NA	NA	NA	NA
M1D0G4	Uncharacterized protein		164.5	156.7	209.8	178.2	180.4	203.7	214.5	208.1	199.2	0.803152	0.008132	-0.31625	down	NA	NA	NA	NA	NA	NA	NA	NA
M1D0T6	Prephenate/arogenate dehydrogenase domain-containing protein		146.8	183.3	228.7	86.4	74.5	230	268.4	249.6	208.7	0.573139	0.045756	-0.80304	down	NA	NA	NA	NA	NA	NA	NA	NA
M1D103	Uncharacterized protein	102583348	186.2	205.8	223.1	191.8	179.1	210.4	246	248	216.7	0.821444	0.032576	-0.28377	down	NA	NA	NA	NA	NA	NA	NA	NA
M1D130	Peptidyl-prolyl cis-trans isomerase	102592388	52.7	59.1	63.6	56.4	57.8	69	86.5	72.6	82.1	0.697347	0.014995	-0.52005	down	0.789386	0.034132	-0.3412	down	NA	NA	NA	NA
M1D1E1	Glycosyltransferase	102606387	88.6	96.4	96	90.8	87.8	94.4	111	109.6	123	0.802678	0.01735	-0.31711	down	0.809662	0.018307	-0.30461	down	NA	NA	NA	NA
M1D1L1	ACB domain-containing protein		722.7	699	441.4	604.2	569.7	421.3	415.9	388.2	503.6	1.54921	0.008884	0.631531	up	NA	NA	NA	NA	1.41434	0.030993	0.500129	up
M1D1U2	Phytocyanin domain-containing protein		253.1	274.3	206.2	264.2	288.2	272.7	182.4	196.7	203.3	1.3592	0.001309	0.442761	up	NA	NA	NA	NA	NA	NA	NA	NA
M1D2H9	Glucose-1-phosphate adenylyltransferase		7978.6	9989.5	6051.4	10297.5	6303	6195.5	5449.1	5516.2	6396	1.62808	0.024414	0.703172	up	NA	NA	NA	NA	1.52376	0.045632	0.607636	up
M1D2P6	2-methoxy-6-polyprenyl-1,4-benzoquinol methylase, mitochondrial	COQ5	157.4	161.2	205.4	150.9	151	197.4	210.5	222.6	195.7	0.74666	0.012089	-0.42148	down	NA	NA	NA	NA	NA	NA	NA	NA
M1D2R0	Beta-hexosaminidase	102589156	46.9	47.2	67.3	47.4	55.5	62.6	73.9	81.1	62.5	0.650575	0.042686	-0.62021	down	NA	NA	NA	NA	NA	NA	NA	NA
M1D4E2	Uncharacterized protein	102603821	830.3	841.2	589.9	775.7	800.2	615.7	563.8	555.5	687.9	1.35414	0.022741	0.437376	up	NA	NA	NA	NA	NA	NA	NA	NA
M1D4R4	Phytocyanin domain-containing protein		263.2	223.7	204.9	241.8	202.1	274.4	177.1	186.3	182.4	1.3351	0.028056	0.416953	up	NA	NA	NA	NA	NA	NA	NA	NA
M1D4T4	Abhydrolase_3 domain-containing protein	107057656	353.5	344.5	453.2	377.8	468.4	553	447.6	481.7	479.4	0.763683	0.001776	-0.38895	down	NA	NA	NA	NA	0.729554	0.040029	-0.45491	down
M1D5H9	DIOX_N domain-containing protein	102597329	467.2	497.2	587	453.5	413.6	650.3	580.7	614.1	714.5	0.742628	0.04454	-0.42929	down	NA	NA	NA	NA	NA	NA	NA	NA
M1D5N0	Uncharacterized protein	102604673	124.2	124.9	137.8	111.9	106.1	123.8	134.2	154.2	148.7	0.825898	0.030228	-0.27596	down	NA	NA	NA	NA	NA	NA	NA	NA
M1D5W8	PsbP domain-containing protein	102599743	343.5	380	445.4	427.7	421	436.9	464.7	485.2	524	0.781057	0.027148	-0.3565	down	NA	NA	NA	NA	NA	NA	NA	NA
M1D622	Uncharacterized protein	102606013	431.6	398.8	510.3	402.9	457.6	536.6	515	501	497.6	0.814812	0.004034	-0.29546	down	NA	NA	NA	NA	0.819741	0.043293	-0.28676	down
M1D666	Protein kinase domain-containing protein	102592835	59	66.1	61.1	54.8	54.1	73.8	75	67.5	75.1	0.826746	0.042348	-0.27448	down	NA	NA	NA	NA	NA	NA	NA	NA
M1D6L0	Uncharacterized protein		329.2	327.3	426.9	234.5	272	271.3	438.7	501.2	525.1	0.608191	0.009977	-0.7174	down	NA	NA	NA	NA	NA	NA	NA	NA
M1D6N4	Uncharacterized protein	102591367	398	454.3	473.7	442.2	435.5	496.8	611.6	516.9	551.8	0.770398	0.023692	-0.37632	down	NA	NA	NA	NA	NA	NA	NA	NA
M1D6S7	Uncharacterized protein		155.6	170.2	206.5	147.8	150.7	231.1	211	189	202.5	0.786058	0.00943	-0.34729	down	NA	NA	NA	NA	NA	NA	NA	NA
M1D7F6	DHO_dh domain-containing protein	102599024	1414.5	1302.2	1075.9	1519.6	1231.9	1237.3	1037.7	1091.1	1141	1.29558	0.021005	0.373602	up	NA	NA	NA	NA	NA	NA	NA	NA
M1D7K6	Uncharacterized protein	102578750	220.4	231	280.2	267.6	271.3	267.9	304.9	295.7	350.3	0.756126	0.026121	-0.4033	down	NA	NA	NA	NA	NA	NA	NA	NA
M1D7X5	AAI domain-containing protein	102589672	574.4	547.7	782	626.9	840.5	785.4	777.7	688.8	784.3	0.777057	0.014397	-0.36391	down	NA	NA	NA	NA	0.726359	0.002162	-0.46125	down
M1DB50	Guanylate kinase-like domain-containing protein		356.7	323.7	400	308.9	379.9	347.8	373.8	416.9	428.3	0.811567	0.025638	-0.30122	down	NA	NA	NA	NA	NA	NA	NA	NA
M1DFM6	Uncharacterized protein	102595924	236	220.5	174.8	216.4	178	219.3	195.4	173.6	187.4	1.20938	0.011355	0.27427	up	NA	NA	NA	NA	NA	NA	NA	NA
M1DJU6	Exocyst subunit Exo70 family protein	102584521	227.6	255.2	279.2	215.3	206.3	274.7	331.1	322.6	272.9	0.7534	0.031385	-0.40851	down	NA	NA	NA	NA	NA	NA	NA	NA
M1DN50	Uncharacterized protein		67.2	77.2	93.8	87.5	116.8	84.2	104.7	94.9	101.6	0.76992	0.040207	-0.37722	down	NA	NA	NA	NA	NA	NA	NA	NA
M1DPA6	Elongation factor Tu	102584165	403.2	337	253.5	312.4	269.9	253.5	207.8	237.2	246	1.5233	0.032163	0.6072	up	NA	NA	NA	NA	NA	NA	NA	NA
M1E017	MADS-box domain-containing protein		454.8	594.7	829.1	642.7	644	1102.2	726.9	919.6	1001.1	0.639145	0.038121	-0.64579	down	NA	NA	NA	NA	NA	NA	NA	NA
O81144	Class I chitinase	ChtC1	527.6	392.1	361.3	478.5	387.3	337.1	331.6	292.6	273.6	1.55736	0.036392	0.639105	up	NA	NA	NA	NA	NA	NA	NA	NA
P24744	Cysteine protease inhibitor 2 (Fragment)		1797.5	1620.1	2264.9	2073.4	2629.9	1807.9	2212.9	2293.3	2535.3	0.779805	0.038558	-0.35881	down	NA	NA	NA	NA	NA	NA	NA	NA
P25079	Ribulose bisphosphate carboxylase large chain	rbcL	835.9	863.8	623.8	816.2	570.2	669.9	552	630.3	528.5	1.4706	0.005464	0.556403	up	NA	NA	NA	NA	1.3498	0.007444	0.43275	up
P93570	Chaperonin-60 beta subunit		1221.1	1089.6	919.9	1159.4	1095.9	976.4	790.5	838.9	850.2	1.39946	0.004999	0.48487	up	NA	NA	NA	NA	NA	NA	NA	NA
Q00081	Glucose-1-phosphate adenylyltransferase large subunit 1 (Fragment)	AGPS1	6184	6688.4	5522.4	6649.1	4578.8	5759.2	5236	4907.7	5545	1.2443	0.006753	0.315338	up	NA	NA	NA	NA	NA	NA	NA	NA
Q00783	Proteinase inhibitor 1		641.8	570.2	725.1	641.6	819.4	646.8	807.8	803.2	830.4	0.759237	0.008369	-0.39738	down	NA	NA	NA	NA	NA	NA	NA	NA
Q07459	Protease inhibitor I	pin1	4153.3	2987.6	3880.9	3114.2	5732	3073.9	4358.8	5103	5735.5	0.674797	0.038874	-0.56747	down	NA	NA	NA	NA	NA	NA	NA	NA
Q2MYF3	Patatin protein (Fragment)		1729.8	1863.7	2681.7	2492	3181	2913.3	3904.1	3842.4	3745.6	0.529538	0.013927	-0.91719	down	0.763655	0.017054	-0.38901	down	0.693425	0.040976	-0.52819	down
Q2PYW8	14-3-3 protein-like protein		8073.6	7051.1	5465.5	6352.7	5412.5	6274	4725.7	4645	5392.3	1.45481	0.029798	0.540833	up	NA	NA	NA	NA	NA	NA	NA	NA
Q2VBI2	Patatin group P (Fragment)		26.5	23.9	34.4	31.6	36.8	32.6	44.2	37.3	46.3	0.641628	0.01339	-0.64019	down	NA	NA	NA	NA	NA	NA	NA	NA
Q2VBI7	Patatin group K (Fragment)		418	449.5	494.8	471.5	604.8	444.7	575	611.9	584.5	0.755899	0.002435	-0.40373	down	NA	NA	NA	NA	NA	NA	NA	NA
Q2XTC1	Actin-like		731.1	658.6	416.5	557.7	582.6	344.9	377.3	366.5	413.5	1.68271	0.02722	0.750786	up	NA	NA	NA	NA	NA	NA	NA	NA
Q307Z7	Acidic ribosomal protein P1a-like		49.4	51.2	60.5	57.8	60.6	70.1	63.2	60.4	70.4	0.816495	0.040161	-0.29248	down	NA	NA	NA	NA	NA	NA	NA	NA
Q38M48	Nuclear RNA binding protein-like		2156.3	2172.9	1613.1	1904.7	1842.1	1705.2	1482.2	1322.5	1719.6	1.37787	0.019431	0.46244	up	NA	NA	NA	NA	1.20803	0.033787	0.272652	up
Q38M66	Uncharacterized protein	102577490	310.1	360.4	353.9	290.7	370.1	312.3	424.7	428.5	394.6	0.770316	0.026544	-0.37648	down	0.830502	0.033788	-0.26795	down	NA	NA	NA	NA
Q3HRW8	60S ribosomal protein L18a	102577837	251.1	237.8	283.4	240.2	218.1	248.2	296	318.4	305.5	0.792586	0.002345	-0.33536	down	NA	NA	NA	NA	NA	NA	NA	NA
Q3HVL5	NADPH quinone oxidoreductase-like protein		246.4	216.2	199.7	230.8	200.6	223.7	169	174.2	207.1	1.26004	0.036341	0.33347	up	NA	NA	NA	NA	NA	NA	NA	NA
Q3HVN0	Ubiquitin-conjugating enzyme family protein-like protein	102588901	555.3	529	461.4	602.3	515.4	567.4	410.5	459.8	474.1	1.25454	0.017082	0.327155	up	NA	NA	NA	NA	NA	NA	NA	NA
Q3HVP7	Putative elongation factor 1B alpha-subunit0like		9193.3	7953	7120.1	8171.3	7865.9	7855.9	6355.2	6439.6	7321.7	1.25855	0.026077	0.331761	up	NA	NA	NA	NA	NA	NA	NA	NA
Q41429	Polyphenol oxidase (Fragment)	PPO	531.3	406.3	533.6	452.1	620.1	563.1	854.5	611.3	877.2	0.593128	0.048368	-0.75358	down	NA	NA	NA	NA	NA	NA	NA	NA
Q41488	Proteinase inhibitor type-2 P303.51		24014.9	24639	27120.5	21975.2	37993.3	14835.1	29500.5	28705.8	28749.2	0.812244	0.014322	-0.30001	down	NA	NA	NA	NA	NA	NA	NA	NA
Q4FE22	PIN-I protein	PPI3A4	4022.9	3088.3	3742.9	3468.7	4795.4	3044.6	4374.2	4417	4812.1	0.777745	0.045902	-0.36263	down	NA	NA	NA	NA	NA	NA	NA	NA
Q53X28	Proteinase inhibitor I		740.8	469	851.1	556.7	768.2	596.9	1132.9	1140.7	1150.2	0.515947	0.020042	-0.9547	down	0.647292	0.032387	-0.62751	down	NA	NA	NA	NA
Q66LL2	Kunitz-type proteinase inhibitor group B (Fragment)	PKPI-B2	2029.1	1889.6	2617.2	2405.8	3354.3	2335.6	2733.8	3039.1	2694.3	0.746941	0.023463	-0.42093	down	NA	NA	NA	NA	NA	NA	NA	NA
Q7Y078	Sucrose synthase	sus4	5561.8	6966.8	4126.6	6070.4	3815.6	3744.9	4123.6	4005.8	3482.3	1.60175	0.016054	0.679646	up	NA	NA	NA	NA	1.59141	0.023338	0.670308	up
Q8W143	Putative Kunitz-type tuber invertase inhibitor (Fragment)		76.3	88	111.8	112.1	136.2	121	123.6	142.4	157.9	0.652041	0.027497	-0.61697	down	NA	NA	NA	NA	NA	NA	NA	NA
Q9T0N3	Starch branching enzyme II (Fragment)	SBE	240.2	235.5	274.7	271.8	290.7	295.8	307	301.3	335.1	0.792347	0.013656	-0.3358	down	NA	NA	NA	NA	NA	NA	NA	NA
M0ZIL5	Peroxidase		715.4	869.6	1089.6	873.6	1065.6	1090.1	802.4	830	886.7	NA	NA	NA	NA	1.28828	0.006005	0.365443	up	0.757588	0.034601	-0.40051	down
M0ZJL6	BZIP domain-containing protein	102579710	1036.7	954.5	1286.4	1057.2	1322.6	1238.1	1033.7	968.7	973	NA	NA	NA	NA	1.29297	0.000933	0.370688	up	0.792389	0.003181	-0.33572	down
M0ZLG1	Aldose 1-epimerase	102590459	343.5	423.3	308.4	344.1	257.5	253.7	366.6	337.1	317.5	NA	NA	NA	NA	0.802585	0.043726	-0.31727	down	1.35542	0.045621	0.438737	up
M0ZNZ5	Non-specific lipid-transfer protein	102587043	288.7	288.7	197	268.4	163.8	182.4	280.7	313.1	319.4	NA	NA	NA	NA	0.594831	0.001585	-0.74945	down	1.55707	0.001612	0.638833	up
M0ZPQ8	Pectinesterase	102585483	1337.6	1092.7	746.5	946.5	873.5	898.1	1062.6	1170.1	1319.7	NA	NA	NA	NA	0.708845	0.023945	-0.49646	down	NA	NA	NA	NA
M0ZSD6	Uncharacterized protein	102595943	23697.8	21205.9	24755.8	28314.9	28606.1	29402.7	21430.3	21728.3	23893.6	NA	NA	NA	NA	1.23433	0.047194	0.303729	up	NA	NA	NA	NA
M0ZW02	Glutaredoxin domain-containing protein	102600419	113.2	106.2	137.9	166.8	157.2	154.5	122.8	112.3	134.2	NA	NA	NA	NA	1.21744	0.037682	0.283849	up	NA	NA	NA	NA
M0ZZ37	DLH domain-containing protein	102601759	399.5	400.6	449.4	388.3	431.9	474.2	358.2	348.6	399.5	NA	NA	NA	NA	1.22525	0.015552	0.293082	up	NA	NA	NA	NA
M1A1V4	UDP-glucose 4-epimerase	102580464	232.1	179	350.7	265.1	361.6	391.9	248.9	262.7	284.5	NA	NA	NA	NA	1.38701	0.003421	0.47198	up	0.612389	0.015614	-0.70748	down
M1ABB0	Uncharacterized protein	102591518	415	673.7	698.2	606.5	837.1	739.8	582.9	505.2	610.4	NA	NA	NA	NA	1.33948	0.023238	0.421669	up	NA	NA	NA	NA
M1ABJ1	Uncharacterized protein	102594174	186.7	186.6	249	198.6	251.5	274.7	214.5	210.5	212.6	NA	NA	NA	NA	1.21581	0.028359	0.281917	up	0.737745	0.00564	-0.43881	down
M1AD65	Glycosyltransferase	102598510	578.5	538.1	737.1	625.7	644.8	732	525.5	556	581.4	NA	NA	NA	NA	1.27121	0.020475	0.346206	up	0.824211	0.03556	-0.27891	down
M1AH70	NAD(P)-bd_dom domain-containing protein	102600094	2500.8	2324.4	2618.3	3131.7	2947.5	2978.8	2232.7	2177.7	2535.3	NA	NA	NA	NA	1.2302	0.029232	0.298893	up	NA	NA	NA	NA
M1AI01	Uncharacterized protein	102582402	478	542.7	311.6	336.8	339.3	310.6	250.5	265.3	280.8	NA	NA	NA	NA	1.20701	0.012997	0.271431	up	NA	NA	NA	NA
M1AJ54	Uncharacterized protein	102586393	382.9	441.2	200.1	208.8	135.4	141.4	281.7	242.7	211.3	NA	NA	NA	NA	0.648226	0.040934	-0.62543	down	NA	NA	NA	NA
M1AQ00	Superoxide dismutase [Cu-Zn]		60.3	51	68.5	71.7	76.3	81.3	53.2	54.1	62.6	NA	NA	NA	NA	1.33078	0.018798	0.412275	up	NA	NA	NA	NA
M1ASS7	AB hydrolase-1 domain-containing protein	102590378	77.1	79	109.7	97	107.9	118.4	86.2	87.1	92	NA	NA	NA	NA	1.26649	0.006948	0.340837	up	0.753274	0.030701	-0.40875	down
M1ASU2	Uncharacterized protein	102579826	203.7	185.2	271.9	220.9	309.7	261.4	206.8	202.6	228.9	NA	NA	NA	NA	1.3207	0.024762	0.401298	up	0.723369	0.015553	-0.4672	down
M1AU65		102582282	328.2	373.8	307.2	476.2	277.2	317.2	423.7	359.5	384.2	NA	NA	NA	NA	0.772315	0.022191	-0.37274	down	NA	NA	NA	NA
M1AVE4	SHSP domain-containing protein	102591853	1077.2	1035.1	1101.3	1501.6	1035.9	1155.7	950	838.2	890.8	NA	NA	NA	NA	1.22915	0.012565	0.297664	up	NA	NA	NA	NA
M1AYG0	NADPH-dependent diflavin oxidoreductase 1	102605269	125.7	124.8	186	168.4	190.4	202.7	152.8	150.9	164.9	NA	NA	NA	NA	1.23581	0.005451	0.305456	up	NA	NA	NA	NA
M1B0P2	Uncharacterized protein	102593149	290.9	285.1	393.6	387.8	452.5	424.2	362.3	320.7	361.9	NA	NA	NA	NA	1.21571	0.02832	0.281804	up	NA	NA	NA	NA
M1B853	Uncharacterized protein	102605196	145.6	178.6	164.8	219.3	172.2	186.1	139.4	149.5	140.6	NA	NA	NA	NA	1.21793	0.021469	0.284429	up	NA	NA	NA	NA
M1B9H3	Peroxidase	102578391	286.6	282.4	378.8	327.5	395	407.2	338.4	304.2	309.9	NA	NA	NA	NA	1.23989	0.005642	0.310218	up	0.759102	0.009001	-0.39763	down
M1BD69	Profilin	102599624	336.2	291.9	189.1	197	178.3	201.2	159.3	137.9	167.6	NA	NA	NA	NA	1.22332	0.039013	0.290804	up	NA	NA	NA	NA
M1BDQ9	DNA topoisomerase		151	184.4	159.3	136.8	136.6	130.8	208	199.7	164.5	NA	NA	NA	NA	0.745718	0.046471	-0.4233	down	NA	NA	NA	NA
M1BEU2	LRRNT_2 domain-containing protein	102598363	629.8	749.9	710.9	804.7	638.7	609.6	890.7	756.5	861.3	NA	NA	NA	NA	0.781025	0.025833	-0.35656	down	NA	NA	NA	NA
M1BSA1	Uncharacterized protein	102587180	256	216.6	246.8	274.2	283.7	259.2	180.6	208.5	198.6	NA	NA	NA	NA	1.34371	0.009297	0.426225	up	NA	NA	NA	NA
M1BT03	Peroxidase	102578144	1235.2	1358.8	1694.3	1429.6	1895.3	1867.3	1437.8	1503.6	1510.3	NA	NA	NA	NA	1.2258	0.022765	0.293725	up	0.737342	0.005017	-0.43959	down
M1BUW5	Tudor domain-containing protein	102603397	165.8	160.5	241.3	194.9	242.8	274.5	187.5	209.5	197.7	NA	NA	NA	NA	1.2756	0.019194	0.351177	up	0.687055	0.006516	-0.5415	down
M1BWK8	Protein kinase domain-containing protein	102598189	109.9	122.3	98.3	106.4	100.7	111.9	122.7	132.9	125.7	NA	NA	NA	NA	0.815368	0.013046	-0.29448	down	NA	NA	NA	NA
M1BXT9	Uncharacterized protein	102599441	62	61.6	63.2	56.2	51	52.6	76.8	68.9	67.3	NA	NA	NA	NA	0.783099	0.036334	-0.35273	down	NA	NA	NA	NA
M1C1C2	Uncharacterized protein		474.9	487.9	564.3	541	585.3	658.7	459.7	506	522.1	NA	NA	NA	NA	1.21542	0.043337	0.281453	up	NA	NA	NA	NA
M1C3M3	AB hydrolase-1 domain-containing protein	102597193	196.3	237.5	231.2	236	199.6	202	277.8	242.1	296.1	NA	NA	NA	NA	0.77549	0.039846	-0.36682	down	NA	NA	NA	NA
M1C5H0	Uncharacterized protein	102587144	647.5	886.9	681.5	575.3	521.9	630.3	823.4	852.8	726.3	NA	NA	NA	NA	0.763247	0.037295	-0.38978	down	NA	NA	NA	NA
M1C906	Uncharacterized protein		533.5	562.3	668.7	1020.9	623.9	721.8	791	927.4	894	NA	NA	NA	NA	0.771092	0.020378	-0.37503	down	NA	NA	NA	NA
M1C9Y0	Peptidase_S49 domain-containing protein		156.1	204.9	181.4	157.6	155.2	163.3	208.6	200.6	203.8	NA	NA	NA	NA	0.815498	0.031108	-0.29425	down	NA	NA	NA	NA
M1CAU9	Folate_rec domain-containing protein	102583600	124.7	163	143.1	140.3	141.1	140.8	184.9	176.3	160.6	NA	NA	NA	NA	0.814488	0.044058	-0.29603	down	NA	NA	NA	NA
M1CBM1	3-5 exonuclease domain-containing protein	102588582	207.1	221.2	200.9	214.3	179.5	202.7	236.4	269.7	241.5	NA	NA	NA	NA	0.779963	0.015568	-0.35852	down	NA	NA	NA	NA
M1CEW2	Uncharacterized protein	102602143	78.1	86	118.5	84.1	99.6	117.5	97.4	86	86.9	NA	NA	NA	NA	1.24158	0.0499	0.312181	up	0.739571	0.029016	-0.43524	down
M1CN37	Uncharacterized protein		292.3	280.6	295.7	262.5	291.6	313.7	221	242.8	259	NA	NA	NA	NA	1.24654	0.015408	0.317931	up	NA	NA	NA	NA
M1CNM8	Uncharacterized protein	102588831	81.4	92.8	85.4	103.8	84.2	85.2	104.1	113.1	107.1	NA	NA	NA	NA	0.785692	0.011574	-0.34796	down	NA	NA	NA	NA
M1CQK6	Uncharacterized protein	102582563	319.8	390.7	283.9	358.4	249.7	240.2	311.3	291.7	334.2	NA	NA	NA	NA	0.825651	0.039759	-0.2764	down	1.38136	0.021337	0.466094	up
M1CWN2	S5 DRBM domain-containing protein	102585478	645.3	602.7	909	754.1	990.2	890.4	743.3	719.2	847	NA	NA	NA	NA	1.20788	0.035131	0.272478	up	0.717701	0.011678	-0.47854	down
M1CXM3	Tubulin beta chain		282.9	280.3	228.3	294.8	262.1	234.4	311.7	296.3	284.8	NA	NA	NA	NA	0.811828	0.014791	-0.30075	down	NA	NA	NA	NA
M1D249	PKS_ER domain-containing protein	102604604	4013.8	3239.5	3744.5	4285.2	4022.2	4292.7	2836	3117	3536.9	NA	NA	NA	NA	1.27076	0.03208	0.345693	up	NA	NA	NA	NA
M1D3L7	Aa_trans domain-containing protein	102589686	145.3	174.6	138.4	130	117	121.5	156.8	163.8	147.4	NA	NA	NA	NA	0.805342	0.023095	-0.31233	down	NA	NA	NA	NA
M1D472	Uncharacterized protein		123.9	104.7	208.9	154	261.2	253.5	171.9	171.9	167.1	NA	NA	NA	NA	1.41632	0.04779	0.502151	up	0.528745	0.006653	-0.91936	down
M1DFQ4	Peptidase A1 domain-containing protein	102583658	334.4	274.3	356	420.8	423	449.9	272.5	309.9	314	NA	NA	NA	NA	1.37093	0.040213	0.455153	up	NA	NA	NA	NA
Q0H7R9	Allene oxide syntase		2611.9	2578.5	2429.9	2502	2193.4	2334.7	2640.2	2861.4	3000.6	NA	NA	NA	NA	0.818376	0.019953	-0.28916	down	NA	NA	NA	NA
Q38M56	Uncharacterized protein		659.3	486.1	622.6	885.5	766.5	669.1	488.7	509	569.7	NA	NA	NA	NA	1.31313	0.040339	0.39301	up	NA	NA	NA	NA
A0A097H1B3	Clone PI5176 putative PPA 2A inhibitor mRNA		1091.5	1066.7	1436	1243.5	1303.2	1554.2	1284.9	1353	1340.2	NA	NA	NA	NA	NA	NA	NA	NA	0.792309	0.034294	-0.33586	down
A0A0M4LAD5	Alpha-N-acetylglucosaminidase-like protein (Fragment)		296.9	297.8	380.3	322.9	350.3	390.2	337.5	323.4	335.1	NA	NA	NA	NA	NA	NA	NA	NA	0.818701	0.012726	-0.28859	down
E9MZE2	Xyloglucan-specific endoglucanase inhibitor 1	XEGIP1	334	341.1	271.8	349.4	245.6	267.9	269.3	250	327.3	NA	NA	NA	NA	NA	NA	NA	NA	1.3046	0.002962	0.383604	up
M0ZG73	Cysteine synthase		862.1	892.8	698.8	859.6	662.2	745.8	681	785.4	793.8	NA	NA	NA	NA	NA	NA	NA	NA	1.24098	0.01	0.311482	up
M0ZGD3	BAG domain-containing protein	102592057	1721.7	1519.9	2077	1425.4	1962.6	1859.2	2269.2	2318.9	1775.4	NA	NA	NA	NA	NA	NA	NA	NA	0.791178	0.02251	-0.33793	down
M0ZJG4	AB hydrolase-1 domain-containing protein	102599105	132.7	127.4	169.6	158.8	174.2	195.7	146.8	161.3	192.9	NA	NA	NA	NA	NA	NA	NA	NA	0.77646	0.034864	-0.36502	down
M0ZMF9	Iso_dh domain-containing protein	102589944	471.6	453.2	407.8	439.8	348.1	371.1	407.9	387.9	407.4	NA	NA	NA	NA	NA	NA	NA	NA	1.21083	0.026843	0.275991	up
M0ZMM1	Glutamyl-tRNA(Gln) amidotransferase subunit B, chloroplastic/mitochondrial	GATB	318.1	346.7	404.5	375.7	402.9	463.3	385.2	402.9	373.5	NA	NA	NA	NA	NA	NA	NA	NA	0.81884	0.043116	-0.28835	down
M0ZPP3	Pectinesterase domain-containing protein		110.6	101.7	75.5	101	88.3	88	104.8	129.2	172	NA	NA	NA	NA	NA	NA	NA	NA	1.24424	0.020337	0.315266	up
M0ZW12	Uncharacterized protein	102604666	125.5	126.3	171.7	123.7	159.6	167.1	181.2	177.2	137	NA	NA	NA	NA	NA	NA	NA	NA	0.753411	0.005495	-0.40849	down
M0ZWJ1	Uncharacterized protein	102592745	234.6	228.1	277.4	268.2	304.7	295.5	297.6	274.7	287	NA	NA	NA	NA	NA	NA	NA	NA	0.83284	0.03755	-0.26389	down
M0ZXZ5	Uncharacterized protein		166	149.5	214.9	185.8	232.1	241.3	186.6	195.4	221.3	NA	NA	NA	NA	NA	NA	NA	NA	0.728316	0.010768	-0.45736	down
M0ZY03	GP-PDE domain-containing protein	102605105	369.2	357.7	484.3	377.2	474.9	465.6	383.8	409.9	435.3	NA	NA	NA	NA	NA	NA	NA	NA	0.774916	0.000168	-0.36789	down
M1A035	Carboxypeptidase	102587500	872.2	815.6	1096.1	916.1	985.7	1186.9	1002.3	973.6	1119.9	NA	NA	NA	NA	NA	NA	NA	NA	0.796616	0.043524	-0.32804	down
M1A0E2	Uncharacterized protein	102595549	137.5	106.5	185.6	139.5	169.5	173.5	161.5	200.8	144.4	NA	NA	NA	NA	NA	NA	NA	NA	0.725501	0.029734	-0.46295	down
M1A2Z2	Peroxidase	102589372	1523.1	1922.6	2198.4	1800.7	2065.7	2334.6	1860.5	1869.8	2058.6	NA	NA	NA	NA	NA	NA	NA	NA	0.795066	0.040917	-0.33085	down
M1AAI5	Carboxypeptidase	102591221	601.7	636.8	529.5	554.2	483.6	478.6	439.7	436.9	559.5	NA	NA	NA	NA	NA	NA	NA	NA	1.20178	0.031414	0.265177	up
M1AE75	Lactoylglutathione lyase	102577546	230.8	214.3	148.5	185.9	165.4	174.6	123.6	143.7	186.7	NA	NA	NA	NA	NA	NA	NA	NA	1.29171	0.047352	0.369281	up
M1AGR3	Peptidase A1 domain-containing protein	102583826	137.7	130.7	208.1	147.4	211.7	215.8	194.2	182.6	156.9	NA	NA	NA	NA	NA	NA	NA	NA	0.654185	0.001163	-0.61223	down
M1AJP5	DALR_2 domain-containing protein		50.1	47.7	71.1	52.5	73.1	63.8	61.3	70.9	108.8	NA	NA	NA	NA	NA	NA	NA	NA	0.722596	0.009626	-0.46874	down
M1AN72	Papain-like cysteine protease	102595400	57.2	71.2	213.2	122.5	165.3	192.5	168	122.6	137.8	NA	NA	NA	NA	NA	NA	NA	NA	0.439405	0.014895	-1.18638	down
M1AY17	Peroxidase	102585502	1453	1531.7	2052.5	1689.7	1888.5	1821.7	3247.7	2252.8	2425.1	NA	NA	NA	NA	NA	NA	NA	NA	0.811148	0.020606	-0.30196	down
M1AYT0	Uncharacterized protein	102578149	357.6	332.2	460.3	418.2	507.1	453.8	379.4	404.1	473.3	NA	NA	NA	NA	NA	NA	NA	NA	0.779623	0.033648	-0.35915	down
M1B051	Germin-like protein	102597861	305.8	340	462.6	256.3	524.9	406.7	361.9	372.5	385.4	NA	NA	NA	NA	NA	NA	NA	NA	0.647038	0.021019	-0.62808	down
M1B0U3	Formyl_trans_N domain-containing protein		432.2	459	576.7	511	533.4	637	485.3	491.2	536.7	NA	NA	NA	NA	NA	NA	NA	NA	0.802587	0.042012	-0.31727	down
M1B3C1	POLAc domain-containing protein	102581629	226.7	238.8	316.8	266.2	286.2	306.3	297.2	309.7	261.5	NA	NA	NA	NA	NA	NA	NA	NA	0.804685	0.018041	-0.3135	down
M1B6P0	CS domain-containing protein	102585169	76.6	72.1	94.3	87.2	114.9	102.1	91.9	100.7	89.6	NA	NA	NA	NA	NA	NA	NA	NA	0.75779	0.03202	-0.40013	down
M1BAS6	Uncharacterized protein	102595651	207	188.7	298	211.6	283.8	298.2	300.5	295.1	231.9	NA	NA	NA	NA	NA	NA	NA	NA	0.690114	0.000807	-0.53509	down
M1BCS8	RNase H domain-containing protein	102598621	121	113.3	143.9	120.1	145.6	144.3	154	127.9	121.9	NA	NA	NA	NA	NA	NA	NA	NA	0.816966	0.006426	-0.29165	down
M1BDM9	Uncharacterized protein	102600528	237.4	290.9	174.3	263.1	223.3	197.5	266.4	211.3	230.2	NA	NA	NA	NA	NA	NA	NA	NA	1.32986	0.035784	0.411275	up
M1BED7	Prohibitin	102594437	177.9	190.5	249.4	214	230.5	235.2	270.4	268.9	212.2	NA	NA	NA	NA	NA	NA	NA	NA	0.814432	0.033434	-0.29613	down
M1BFD6	Uncharacterized protein	102593185	531.5	496.1	359.8	449.5	407.2	397.7	345.8	321.7	489.5	NA	NA	NA	NA	NA	NA	NA	NA	1.26822	0.028091	0.342809	up
M1BH25	Uncharacterized protein		449.4	430.1	566.4	493.1	539.5	616.5	553.2	548.2	505.8	NA	NA	NA	NA	NA	NA	NA	NA	0.796911	0.017497	-0.32751	down
M1BJL8	Uncharacterized protein		539.9	481.8	690.3	586.8	766.2	749	609.5	592.7	647.6	NA	NA	NA	NA	NA	NA	NA	NA	0.729313	0.007775	-0.45539	down
M1BLD3	Pectinesterase	102584217	360.2	354.4	502	404.2	462.9	507.9	449.9	459.4	379.8	NA	NA	NA	NA	NA	NA	NA	NA	0.759641	0.005218	-0.39661	down
M1BQ79	14_3_3 domain-containing protein		100.3	95.2	142.9	108.2	115.9	132.4	118.9	124.7	107.9	NA	NA	NA	NA	NA	NA	NA	NA	0.776329	0.047004	-0.36526	down
M1BSR0	Nodulin-like domain-containing protein	102578471	152.3	160.2	203.3	143.5	189.6	194.6	229.6	206.5	163.7	NA	NA	NA	NA	NA	NA	NA	NA	0.77617	0.002489	-0.36556	down
M1BWK1	Uncharacterized protein	102593591	283.7	304.3	382.7	275.5	332.3	365.1	330.7	339.4	319.1	NA	NA	NA	NA	NA	NA	NA	NA	0.799463	0.021133	-0.3229	down
M1BWV4	Uncharacterized protein	102584017	457.5	427.9	344.7	435.1	362.3	378.6	345.8	301	452.9	NA	NA	NA	NA	NA	NA	NA	NA	1.21638	0.004205	0.282592	up
M1BYS1	Uncharacterized protein	102601370	1403.2	1358.1	1152	1191.6	1093	1021.2	1359.8	1506.9	1013.8	NA	NA	NA	NA	NA	NA	NA	NA	1.21024	0.049546	0.275298	up
M1BZP2	SCP domain-containing protein	102598598	2044.6	1716.5	1240.3	1687	1294.4	1305.7	1296.5	1308.8	1668.1	NA	NA	NA	NA	NA	NA	NA	NA	1.41863	0.039266	0.504497	up
M1C2T9	RmlD_sub_bind domain-containing protein	102601196	223.9	247.6	192.3	205.9	171.9	182.4	208.3	195.9	209.3	NA	NA	NA	NA	NA	NA	NA	NA	1.2393	0.049991	0.309523	up
M1C3C8	RING-CH-type domain-containing protein	102592492	76.1	87.6	118.4	78.8	112.2	104.8	105	105.6	88.8	NA	NA	NA	NA	NA	NA	NA	NA	0.723017	0.004318	-0.4679	down
M1C4Q8	ATP synthase subunit d, mitochondrial	102602016	112.9	102.8	138.5	117.5	158.1	139.9	134.2	123.9	115.1	NA	NA	NA	NA	NA	NA	NA	NA	0.763345	0.01428	-0.38959	down
M1C5B2	Uncharacterized protein	102585470	76.3	74.1	55.1	72.8	48.4	52.2	49.7	50.5	65.9	NA	NA	NA	NA	NA	NA	NA	NA	1.43353	0.00189	0.519568	up
M1C5N5	Uncharacterized protein	102593451	44.2	44.4	78	61.4	65.2	90.1	65.4	60.7	76.2	NA	NA	NA	NA	NA	NA	NA	NA	0.642949	0.041556	-0.63722	down
M1C754	Uncharacterized protein		1267.3	1305.1	1003.2	1259.5	950.9	960.6	1035.8	1167.3	1153.2	NA	NA	NA	NA	NA	NA	NA	NA	1.31468	0.000154	0.394713	up
M1C8D8	Pectin acetylesterase		3743.5	3552.8	2626.1	3561.4	2677.7	2875.9	3117.3	3130.8	3352.4	NA	NA	NA	NA	NA	NA	NA	NA	1.3274	0.000977	0.408599	up
M1C9R8	Uncharacterized protein	102587684	426.4	381.7	529.2	427.9	530.5	511.5	446.5	438.6	473.1	NA	NA	NA	NA	NA	NA	NA	NA	0.78666	0.009561	-0.34619	down
M1CG93	Helicase ATP-binding domain-containing protein		25.1	24.3	30.7	30.3	37.8	38.3	32.3	35.2	43.7	NA	NA	NA	NA	NA	NA	NA	NA	0.746255	0.046779	-0.42226	down
M1CGF6	Uncharacterized protein	102584935	4634.4	4958.1	4100.5	4218.7	3681.4	3662	3892.1	3930.2	4114.9	NA	NA	NA	NA	NA	NA	NA	NA	1.20686	0.044861	0.27126	up
M1CJD6	Uncharacterized protein	102590368	179.4	187.3	250.8	240.5	282.6	302.1	252.2	238.1	200.4	NA	NA	NA	NA	NA	NA	NA	NA	0.72675	0.038136	-0.46047	down
M1CJJ5	Delta-1-pyrroline-5-carboxylate synthase	102594541	2634.9	2959.2	2354.6	2469.2	1983.9	2143.5	2477.6	2326.5	2024.3	NA	NA	NA	NA	NA	NA	NA	NA	1.24395	0.046861	0.314931	up
M1CKP4	Uncharacterized protein	102590195	142.3	168.5	233	130.9	190.2	213	417.6	270.7	160.4	NA	NA	NA	NA	NA	NA	NA	NA	0.694279	0.017952	-0.52641	down
M1CKR2	Uncharacterized protein	102599152	403.5	384	480.7	469.8	538.9	585.4	488.3	439.8	508.3	NA	NA	NA	NA	NA	NA	NA	NA	0.783364	0.045134	-0.35224	down
M1CM33	Histone H2B	107063246	483.7	554.6	407.3	452	394.4	358.2	379.6	434.9	228.9	NA	NA	NA	NA	NA	NA	NA	NA	1.28485	0.049427	0.361602	up
M1CPI4	PWI domain-containing protein	102596503	308.3	299.2	342.2	293.4	362.4	395.5	337.8	343.2	309.3	NA	NA	NA	NA	NA	NA	NA	NA	0.818926	0.042207	-0.2882	down
M1CRL3	Uncharacterized protein	102587421	217.4	176.1	305.3	234.4	272	320	279.5	261.3	213.8	NA	NA	NA	NA	NA	NA	NA	NA	0.699766	0.017211	-0.51506	down
M1CST6	Uncharacterized protein		154	143.3	191.2	171	213.1	187.4	177.5	181.5	217.4	NA	NA	NA	NA	NA	NA	NA	NA	0.791448	0.022379	-0.33743	down
M1CU21	PAP_fibrillin domain-containing protein	102582952	425.5	454.6	642	500.3	544.3	646.2	525.6	552.5	565.4	NA	NA	NA	NA	NA	NA	NA	NA	0.753288	0.025251	-0.40873	down
M1CZ55	GRAS domain-containing protein	102599068	550.8	551.8	712.2	507.3	658.9	703	649.5	707.9	537.4	NA	NA	NA	NA	NA	NA	NA	NA	0.776192	0.002275	-0.36551	down
M1D5B8	Uncharacterized protein		222.9	241.5	176	210.6	187.5	192.5	175.7	189.5	214.7	NA	NA	NA	NA	NA	NA	NA	NA	1.21403	0.028793	0.279803	up
M1D780	TFIIS central domain-containing protein		93.1	109.7	135.6	117.7	148.2	135.4	127.8	121	128.7	NA	NA	NA	NA	NA	NA	NA	NA	0.764552	0.025874	-0.38731	down
M1DUF5	Uncharacterized protein	102586486	101.2	54.2	190.9	118.3	169.5	209	168.4	141.8	141.6	NA	NA	NA	NA	NA	NA	NA	NA	0.480681	0.018041	-1.05685	down
P01075	Metallocarboxypeptidase inhibitor		516.2	424.8	628	567.2	746.5	636.1	600.4	580.9	620.4	NA	NA	NA	NA	NA	NA	NA	NA	0.750124	0.041844	-0.4148	down
Q3S493	Proteinase inhibitor II		75.9	67.5	131.2	104.4	131.3	123.8	116.8	117.1	114.5	NA	NA	NA	NA	NA	NA	NA	NA	0.64147	0.04797	-0.64055	down

## Sheet: S4
Supplementary Table S4 Differential proteins related to lignin biosynthesis
Protein	Description	Gene	RNAi-SN2-#7-1	RNAi-SN2-#7-2	RNAi-SN2-#7-3	WT-1	WT-2	WT-3	OE-SN2-#27-1	OE-SN2-#27-2	OE-SN2-#27-3	RNAi-SN2-#7.vs.WT.UP.DOWN	OE-SN2-#27.vs.WT.UP.DOWN	RNAi-SN2-#7.vs.OE-SN2-#27.UP.DOWN	KEGG_ko
M0ZIL7	caffeic acid O-methyltransferase	102590869	875.4	686.7	738.2	488.3	512.3	537.3	805.2	668.4	566.5	up	NA	NA	ko00360 Phenylalanine metabolism ko00940 Phenylpropanoid biosynthesis ko00941 Flavonoid biosynthesis ko00945 Stilbenoid, diarylheptanoid and gingerol biosynthesis ko01100 Metabolic pathways ko01110 Biosynthesis of secondary metabolites
M1B9H3	Peroxidase1	102578391	282.4	286.6	327.5	304.2	338.4	309.9	378.8	407.2	395	NA	up	down	ko00940 Phenylpropanoid biosynthesis ko01100 Metabolic pathways ko01110 Biosynthesis of secondary metabolites
M1AU65	Peroxidase2	102582282	373.8	328.2	476.2	359.5	423.7	384.2	307.2	317.2	277.2	NA	down	NA	ko00940 Phenylpropanoid biosynthesis ko01100 Metabolic pathways ko01110 Biosynthesis of secondary metabolites
M1C183	Peroxidase3	102605292	682.5	780.8	870	986.4	1129.2	1090.8	840.4	935	1068.8	down	NA	NA	ko00940 Phenylpropanoid biosynthesis ko01100 Metabolic pathways ko01110 Biosynthesis of secondary metabolites
M1BT03	Peroxidase4	102578144	1235.2	1358.8	1429.6	1437.8	1503.6	1510.3	1694.3	1895.3	1867.3	NA	up	down	ko00940 Phenylpropanoid biosynthesis ko01100 Metabolic pathways ko01110 Biosynthesis of secondary metabolites
M1AY17	Peroxidase5	102585502	1453	1531.7	1689.7	3247.7	2252.8	2425.1	2052.5	1888.5	1821.7	NA	NA	down	ko00940 Phenylpropanoid biosynthesis ko01100 Metabolic pathways ko01110 Biosynthesis of secondary metabolites
M1A2Z2	Peroxidase6	102589372	1523.1	1922.6	1800.7	1860.5	1869.8	2058.6	2198.4	2065.7	2334.6	NA	NA	down	ko00940 Phenylpropanoid biosynthesis ko01100 Metabolic pathways ko01110 Biosynthesis of secondary metabolites
M0ZIC4	Peroxidase7	102580657	1768.5	1818.2	1465.8	1225.6	1187.7	1379.6	1210.7	1145.9	1280.4	up	NA	up	ko00940 Phenylpropanoid biosynthesis ko01100 Metabolic pathways ko01110 Biosynthesis of secondary metabolites
M1B3Q2	Peroxidase8	102602226	6232.8	6285.6	6224.8	4210.2	4094.8	4792.9	3736.7	4430.7	4063.5	up	NA	up	ko00940 Phenylpropanoid biosynthesis ko01100 Metabolic pathways ko01110 Biosynthesis of secondary metabolites
M1A251	Peroxidase9	102583921	7599.2	7996	7218.3	5545.9	5879.5	6187.2	6241.3	7378	6859.9	up	NA	NA	ko00940 Phenylpropanoid biosynthesis ko01100 Metabolic pathways ko01110 Biosynthesis of secondary metabolites
M1CCJ9	Peroxidase10	102585990	3430.6	3704.4	3193	2296.9	2426.5	2720.9	2394.7	2424.9	2494.9	up	NA	up	ko00940 Phenylpropanoid biosynthesis ko01100 Metabolic pathways ko01110 Biosynthesis of secondary metabolites
M1BBJ1	cinnamyl-alcohol dehydrogenase	102595339	2059.9	2010.5	1896.3	1634.7	1528.5	1441.6	1643.8	1854.3	1738.7	up	NA	NA	ko00940 Phenylpropanoid biosynthesis ko01100 Metabolic pathways ko01110 Biosynthesis of secondary metabolites
M1A9Z3	3-phosphoshikimate 1-carboxyvinyltransferase	102588219	126.1	131.1	131.6	163	162.7	193.5	144.9	121.1	152.9	down	NA	NA	ko00400 Phenylalanine, tyrosine and tryptophan biosynthesis ko01100 Metabolic pathways ko01110 Biosynthesis of secondary metabolites ko01230 Biosynthesis of amino acids
M1D0T6	Prephenate/arogenate dehydrogenase domain-containing protein	102579802	146.8	183.3	86.4	268.4	249.6	208.7	228.7	74.5	230	down	NA	NA	ko00400 Phenylalanine, tyrosine and tryptophan biosynthesis ko01100 Metabolic pathways ko01110 Biosynthesis of secondary metabolites ko01230 Biosynthesis of amino acids
M0ZM24	Chorismate mutase	102599197	328.3	333.3	406.4	461.8	464.4	432.3	438.4	430.5	575.5	down	NA	NA	ko00400 Phenylalanine, tyrosine and tryptophan biosynthesis ko01100 Metabolic pathways ko01110 Biosynthesis of secondary metabolites ko01230 Biosynthesis of amino acids
M1AR83	phenylpyruvate tautomerase	102582498	27.7	27.7	32	34.7	44.4	43.2	32.8	28.2	38.7	down	NA	NA	ko00350 Tyrosine metabolism ko00360 Phenylalanine metabolism
L7TC72	caffeoyl-CoA O-methyltransferase	102599242	686.7	875.4	738.2	512.3	488.3	537.3	805.2	566.5	668.4	up	NA	NA	ko00360 Phenylalanine metabolism ko00940 Phenylpropanoid biosynthesis ko00941 Flavonoid biosynthesis ko00945 Stilbenoid, diarylheptanoid and gingerol biosynthesis ko01100 Metabolic pathways ko01110 Biosynthesis of secondary metabolites

## Sheet: S5
Table supplement 4. The identified peroxidases and SnRK2.4 from CoIP-MS
Accession	Protein names	Gene names	MW [kDa]	Protein score in RNAi-SN2-#7	Protein score in OE- SN2-#27	Sequence coverage (%)	Number of Unique Peptides	Number of Peptides	Number of matched spectrum
M1CE55	Peroxidase	102581076	35.9982	273.469	232.368	24.39	6	6	6
M1A2Y4	Peroxidase	102590030	35.714	244.88	227.773	26.3	6	6	6
M1CCJ9	Peroxidase	102585990	39.693	222.877	126.173	15.32	4	4	4
M1CY45	PEROXIDASE_4 domain-containing protein	102586145	27.3999	186.459	168.394	17.6	1	3	4
M1AU65	Peroxidase	102582282	34.8196	68.56		5.9	1	1	1
M0ZNB0	PEROXIDASE_4 domain-containing protein	102578720	27.568	145.558		18.4	2	4	4
M1A251	Peroxidase	102583921	36.2952	169.05	77.22	3.29	1	1	1
J9ULI1	Sucrose non-fermenting 1-related protein kinase 2 family member	SnRK2.4	41.4649	27.38	56.46	3.33	1	1	1
